# Supplementary material for: Biphen[n]arenes
Source: Chem Sci. 2014 Sep 17;6(1):197–202. doi: 10.1039/c4sc02422b (PMC5424672; doi:10.1039/c4sc02422b)
Supplement: Supplementary file 2 [file SC-006-C4SC02422B-s002.cif]

# Electronic Supplementary Material (ESI) for Chemical Science.
# This journal is © The Royal Society of Chemistry 2014

#######################################################################
#
#                 Cambridge Crystallographic Data Centre
#                                CCDC 
# 
#######################################################################
# 
#  This CIF contains data from an original supplementary publication
#  deposited with the CCDC, and may include chemical, crystal,
#  experimental, refinement, atomic coordinates,
#  anisotropic displacement parameters and molecular geometry data,
#  as required by the journal to which it was submitted.
#
#  This CIF is provided on the understanding that it is used for bona
#  fide research purposes only. It may contain copyright material
#  of the CCDC or of third parties, and may not be copied or further
#  disseminated in any form, whether machine-readable or not,
#  except for the purpose of generating routine backup copies
#  on your local computer system.
# 
#  For further information on the CCDC, data deposition and
#  data retrieval see:
#                         www.ccdc.cam.ac.uk
#
#  Bona fide researchers may freely download Mercury and enCIFer
#  from this site to visualise CIF-encoded structures and 
#  to carry out CIF format checking respectively.
#
data_mo_30725a

_audit_creation_method           SHELXL-2013
_chemical_name_systematic        
; 
 ? 
;
_chemical_name_common            ?
_chemical_melting_point          ?
_chemical_formula_moiety         'C51 H54 O6'
_chemical_formula_sum            'C51 H54 O6'
_chemical_formula_weight         762.94

loop_
_atom_type_symbol
_atom_type_description
_atom_type_scat_dispersion_real
_atom_type_scat_dispersion_imag
_atom_type_scat_source
C C 0.0033 0.0016 'International Tables Vol C Tables 4.2.6.8 and 6.1.1.4'
H H 0.0000 0.0000 'International Tables Vol C Tables 4.2.6.8 and 6.1.1.4'
O O 0.0106 0.0060 'International Tables Vol C Tables 4.2.6.8 and 6.1.1.4'

_space_group_crystal_system      triclinic
_space_group_IT_number           2
_space_group_name_H-M_alt        'P -1'
_space_group_name_Hall           '-P 1'

_shelx_space_group_comment       
; 
The symmetry employed for this shelxl refinement is uniquely defined 
by the following loop, which should always be used as a source of 
symmetry information in preference to the above space-group names. 
They are only intended as comments. 
;

loop_
_space_group_symop_operation_xyz
'x, y, z'
'-x, -y, -z'

_cell_length_a                   13.7149(12)
_cell_length_b                   15.9855(13)
_cell_length_c                   20.8687(17)
_cell_angle_alpha                103.4550(10)
_cell_angle_beta                 105.8790(10)
_cell_angle_gamma                93.251(2)
_cell_volume                     4244.3(6)
_cell_formula_units_Z            4
_cell_measurement_temperature    193(2)
_cell_measurement_reflns_used    4981
_cell_measurement_theta_min      2.21
_cell_measurement_theta_max      25.49

_exptl_crystal_description       cubic
_exptl_crystal_colour            colourless
_exptl_crystal_density_meas      ?
_exptl_crystal_density_method    ?
_exptl_crystal_density_diffrn    1.194
_exptl_crystal_F_000             1632
_exptl_transmission_factor_min   ?
_exptl_transmission_factor_max   ?
_exptl_crystal_size_max          0.110
_exptl_crystal_size_mid          0.080
_exptl_crystal_size_min          0.070
_exptl_absorpt_coefficient_mu    0.077
_shelx_estimated_absorpt_T_min   0.992
_shelx_estimated_absorpt_T_max   0.995
_exptl_absorpt_correction_type   multi-scan
_exptl_absorpt_correction_T_min  0.694
_exptl_absorpt_correction_T_max  0.746
_exptl_absorpt_process_details   sadabs

_exptl_special_details           
; 
 ? 
;

_diffrn_ambient_temperature      193(2)
_diffrn_radiation_wavelength     0.71073
_diffrn_radiation_type           MoK\a
_diffrn_source                   ?
_diffrn_measurement_device_type  'Bruker APEX-II CCD'
_diffrn_measurement_method       '\f and \w scans'
_diffrn_detector_area_resol_mean ?
_diffrn_reflns_number            25906
_diffrn_reflns_av_unetI/netI     0.0644
_diffrn_reflns_av_R_equivalents  0.0331
_diffrn_reflns_limit_h_min       -16
_diffrn_reflns_limit_h_max       15
_diffrn_reflns_limit_k_min       -13
_diffrn_reflns_limit_k_max       19
_diffrn_reflns_limit_l_min       -24
_diffrn_reflns_limit_l_max       24
_diffrn_reflns_theta_min         1.050
_diffrn_reflns_theta_max         25.009
_diffrn_reflns_theta_full        25.242
_diffrn_measured_fraction_theta_max 0.988
_diffrn_measured_fraction_theta_full 0.964
_diffrn_reflns_Laue_measured_fraction_max 0.988
_diffrn_reflns_Laue_measured_fraction_full 0.964
_diffrn_reflns_point_group_measured_fraction_max 0.988
_diffrn_reflns_point_group_measured_fraction_full 0.964
_reflns_number_total             14799
_reflns_number_gt                9112
_reflns_threshold_expression     'I > 2\s(I)'
_reflns_Friedel_coverage         0.000
_reflns_Friedel_fraction_max     .
_reflns_Friedel_fraction_full    .

_reflns_special_details          
; 
 Reflections were merged by SHELXL according to the crystal 
 class for the calculation of statistics and refinement. 
  
 _reflns_Friedel_fraction is defined as the number of unique 
 Friedel pairs measured divided by the number that would be 
 possible theoretically, ignoring centric projections and 
 systematic absences. 
;

_computing_data_collection       'Bruker APEX2'
_computing_cell_refinement       'Bruker SAINT'
_computing_data_reduction        'Bruker SAINT'
_computing_structure_solution    'SHELXS-97 (Sheldrick, 2008)'
_computing_structure_refinement  'SHELXL-2013 (Sheldrick, 2013)'
_computing_molecular_graphics    'Bruker SHELXTL'
_computing_publication_material  'Bruker SHELXTL'

_refine_special_details          
; 
 ? 
;
_refine_ls_structure_factor_coef Fsqd
_refine_ls_matrix_type           full
_refine_ls_weighting_scheme      calc
_refine_ls_weighting_details     
; 
 w=1/[\s^2^(Fo^2^)+(0.1612P)^2^] 
 where P=(Fo^2^+2Fc^2^)/3 
;
_atom_sites_solution_primary     ?
_atom_sites_solution_secondary   ?
_atom_sites_solution_hydrogens   geom
_refine_ls_hydrogen_treatment    constr
_refine_ls_extinction_method     none
_refine_ls_extinction_coef       .
_refine_ls_number_reflns         14799
_refine_ls_number_parameters     1053
_refine_ls_number_restraints     4
_refine_ls_R_factor_all          0.1063
_refine_ls_R_factor_gt           0.0557
_refine_ls_wR_factor_ref         0.2363
_refine_ls_wR_factor_gt          0.1635
_refine_ls_goodness_of_fit_ref   0.972
_refine_ls_restrained_S_all      0.973
_refine_ls_shift/su_max          0.000
_refine_ls_shift/su_mean         0.000

loop_
_atom_site_label
_atom_site_type_symbol
_atom_site_fract_x
_atom_site_fract_y
_atom_site_fract_z
_atom_site_U_iso_or_equiv
_atom_site_adp_type
_atom_site_occupancy
_atom_site_site_symmetry_order
_atom_site_calc_flag
_atom_site_refinement_flags_posn
_atom_site_refinement_flags_adp
_atom_site_refinement_flags_occupancy
_atom_site_disorder_assembly
_atom_site_disorder_group
O1 O -0.2285(2) 0.60917(18) -0.01632(13) 0.0558(7) Uani 1 1 d . . . . .
O2 O 0.3186(2) 0.48491(15) -0.23263(12) 0.0524(7) Uani 1 1 d . . . . .
O3 O 0.2631(2) 0.77067(15) -0.19670(11) 0.0525(7) Uani 1 1 d . . . . .
O4 O 0.41882(18) 0.85752(14) 0.30241(10) 0.0393(6) Uani 1 1 d . . . . .
O5 O 0.31435(18) 0.68481(15) 0.34135(10) 0.0398(6) Uani 1 1 d . . . . .
O6 O -0.2502(2) 0.8576(2) 0.01228(14) 0.0686(9) Uani 1 1 d . . . . .
C1 C -0.1541(3) 0.5862(3) -0.04599(18) 0.0484(10) Uani 1 1 d . . . . .
C2 C -0.0963(3) 0.6542(2) -0.05738(16) 0.0399(8) Uani 1 1 d . . . . .
C3 C -0.0212(3) 0.6357(2) -0.08866(16) 0.0427(9) Uani 1 1 d . . . . .
H3 H 0.0156 0.6819 -0.0974 0.051 Uiso 1 1 calc R U . . .
C4 C 0.0038(3) 0.5507(2) -0.10844(16) 0.0410(8) Uani 1 1 d . . . . .
C5 C -0.0534(3) 0.4856(2) -0.09479(19) 0.0514(10) Uani 1 1 d . . . . .
H5 H -0.0394 0.4275 -0.1074 0.062 Uiso 1 1 calc R U . . .
C6 C -0.1295(3) 0.5025(3) -0.06363(19) 0.0529(11) Uani 1 1 d . . . . .
H6 H -0.1653 0.4564 -0.0542 0.064 Uiso 1 1 calc R U . . .
C7 C 0.2398(3) 0.4960(2) -0.20537(17) 0.0461(9) Uani 1 1 d . . . . .
C8 C 0.2485(3) 0.5760(2) -0.15738(16) 0.0389(8) Uani 1 1 d . . . . .
C9 C 0.1713(3) 0.5920(2) -0.12734(16) 0.0416(9) Uani 1 1 d . . . . .
H9 H 0.1772 0.6462 -0.0951 0.050 Uiso 1 1 calc R U . . .
C10 C 0.0846(3) 0.5320(2) -0.14216(17) 0.0425(9) Uani 1 1 d . . . . .
C11 C 0.0785(3) 0.4540(2) -0.19015(19) 0.0495(10) Uani 1 1 d . . . . .
H11 H 0.0203 0.4119 -0.2021 0.059 Uiso 1 1 calc R U . . .
C12 C 0.1556(3) 0.4359(2) -0.22118(19) 0.0541(11) Uani 1 1 d . . . . .
H12 H 0.1499 0.3816 -0.2534 0.065 Uiso 1 1 calc R U . . .
C13 C 0.3431(3) 0.6404(2) -0.14057(17) 0.0412(8) Uani 1 1 d . . . . .
H13A H 0.4034 0.6166 -0.1163 0.049 Uiso 1 1 calc R U . . .
H13B H 0.3535 0.6479 -0.1841 0.049 Uiso 1 1 calc R U . . .
C14 C 0.2942(3) 0.7918(2) -0.12544(15) 0.0380(8) Uani 1 1 d . . . . .
C15 C 0.3363(3) 0.7277(2) -0.09628(16) 0.0348(8) Uani 1 1 d . . . . .
C16 C 0.3663(3) 0.7438(2) -0.02540(15) 0.0361(8) Uani 1 1 d . . . . .
H16 H 0.3976 0.7009 -0.0051 0.043 Uiso 1 1 calc R U . . .
C17 C 0.3529(2) 0.8205(2) 0.01779(15) 0.0325(7) Uani 1 1 d . . . . .
C18 C 0.3106(3) 0.8820(2) -0.01265(16) 0.0379(8) Uani 1 1 d . . . . .
H18 H 0.3013 0.9351 0.0154 0.045 Uiso 1 1 calc R U . . .
C19 C 0.2804(3) 0.8683(2) -0.08460(16) 0.0416(9) Uani 1 1 d . . . . .
H19 H 0.2507 0.9117 -0.1049 0.050 Uiso 1 1 calc R U . . .
C20 C 0.4095(2) 0.8530(2) 0.23493(14) 0.0295(7) Uani 1 1 d . . . . .
C21 C 0.3719(2) 0.77134(19) 0.18900(15) 0.0278(7) Uani 1 1 d . . . . .
C22 C 0.3581(2) 0.7626(2) 0.11952(15) 0.0300(7) Uani 1 1 d . . . . .
H22 H 0.3335 0.7071 0.0883 0.036 Uiso 1 1 calc R U . . .
C23 C 0.3788(2) 0.8322(2) 0.09336(15) 0.0315(7) Uani 1 1 d . . . . .
C24 C 0.4198(3) 0.9125(2) 0.14067(16) 0.0354(8) Uani 1 1 d . . . . .
H24 H 0.4378 0.9605 0.1247 0.043 Uiso 1 1 calc R U . . .
C25 C 0.4342(3) 0.9227(2) 0.21065(16) 0.0367(8) Uani 1 1 d . . . . .
H25 H 0.4612 0.9776 0.2421 0.044 Uiso 1 1 calc R U . . .
C26 C 0.3369(2) 0.6982(2) 0.21536(15) 0.0321(7) Uani 1 1 d . . . . .
H26A H 0.3237 0.6429 0.1791 0.039 Uiso 1 1 calc R U . . .
H26B H 0.3913 0.6925 0.2560 0.039 Uiso 1 1 calc R U . . .
C27 C 0.2337(2) 0.7124(2) 0.30059(15) 0.0312(7) Uani 1 1 d . . . . .
C28 C 0.2409(2) 0.71593(19) 0.23508(15) 0.0295(7) Uani 1 1 d . . . . .
C29 C 0.1599(2) 0.7421(2) 0.19101(15) 0.0315(7) Uani 1 1 d . . . . .
H29 H 0.1643 0.7442 0.1467 0.038 Uiso 1 1 calc R U . . .
C30 C 0.0731(2) 0.76531(19) 0.20856(15) 0.0302(7) Uani 1 1 d . . . . .
C31 C 0.0683(3) 0.7628(2) 0.27386(16) 0.0369(8) Uani 1 1 d . . . . .
H31 H 0.0102 0.7792 0.2877 0.044 Uiso 1 1 calc R U . . .
C32 C 0.1481(3) 0.7362(2) 0.31900(16) 0.0372(8) Uani 1 1 d . . . . .
H32 H 0.1434 0.7345 0.3633 0.045 Uiso 1 1 calc R U . . .
C33 C -0.1726(3) 0.8369(3) 0.06183(18) 0.0464(9) Uani 1 1 d . . . . .
C34 C -0.1069(3) 0.7817(2) 0.03831(17) 0.0406(8) Uani 1 1 d . . . . .
C35 C -0.0297(3) 0.7593(2) 0.08684(16) 0.0347(7) Uani 1 1 d . . . . .
H35 H 0.0139 0.7207 0.0711 0.042 Uiso 1 1 calc R U . . .
C36 C -0.0120(2) 0.7904(2) 0.15840(16) 0.0348(8) Uani 1 1 d . . . . .
C37 C -0.0774(3) 0.8463(3) 0.17953(19) 0.0504(10) Uani 1 1 d . . . . .
H37 H -0.0672 0.8697 0.2274 0.061 Uiso 1 1 calc R U . . .
C38 C -0.1573(3) 0.8687(3) 0.1322(2) 0.0594(11) Uani 1 1 d . . . . .
H38 H -0.2020 0.9061 0.1480 0.071 Uiso 1 1 calc R U . . .
C39 C -0.1245(3) 0.7454(2) -0.03846(17) 0.0459(9) Uani 1 1 d . . . . .
H39A H -0.0838 0.7843 -0.0548 0.055 Uiso 1 1 calc R U . . .
H39B H -0.1976 0.7449 -0.0628 0.055 Uiso 1 1 calc R U . . .
C40 C -0.2789(4) 0.5471(3) 0.0060(3) 0.0782(15) Uani 1 1 d . . . . .
H40A H -0.2284 0.5221 0.0376 0.094 Uiso 1 1 calc R U . . .
H40B H -0.3185 0.4996 -0.0341 0.094 Uiso 1 1 calc R U . . .
C41 C -0.3484(5) 0.5920(5) 0.0421(4) 0.120(2) Uani 1 1 d . . . . .
H41A H -0.3081 0.6375 0.0826 0.179 Uiso 1 1 calc R U . . .
H41B H -0.3863 0.5500 0.0569 0.179 Uiso 1 1 calc R U . . .
H41C H -0.3967 0.6180 0.0108 0.179 Uiso 1 1 calc R U . . .
C42 C 0.3071(3) 0.4107(2) -0.28960(18) 0.0534(11) Uani 1 1 d . . . . .
H42A H 0.2492 0.4138 -0.3292 0.064 Uiso 1 1 calc R U . . .
H42B H 0.2931 0.3568 -0.2762 0.064 Uiso 1 1 calc R U . . .
C43 C 0.4040(4) 0.4106(3) -0.3091(2) 0.0630(12) Uani 1 1 d . . . . .
H43A H 0.4211 0.4667 -0.3175 0.094 Uiso 1 1 calc R U . . .
H43B H 0.3952 0.3643 -0.3511 0.094 Uiso 1 1 calc R U . . .
H43C H 0.4594 0.4008 -0.2715 0.094 Uiso 1 1 calc R U . . .
C44 C 0.2456(3) 0.8393(2) -0.23020(17) 0.0438(9) Uani 1 1 d . . . . .
H44A H 0.1988 0.8758 -0.2114 0.053 Uiso 1 1 calc R U . . .
H44B H 0.2120 0.8143 -0.2801 0.053 Uiso 1 1 calc R U . . .
C45 C 0.3439(3) 0.8952(3) -0.2204(2) 0.0576(11) Uani 1 1 d . . . . .
H45A H 0.3739 0.9247 -0.1714 0.086 Uiso 1 1 calc R U . . .
H45B H 0.3295 0.9385 -0.2470 0.086 Uiso 1 1 calc R U . . .
H45C H 0.3920 0.8587 -0.2363 0.086 Uiso 1 1 calc R U . . .
C46 C 0.4211(4) 0.9370(3) 0.34739(18) 0.0621(12) Uani 1 1 d . . . . .
H46A H 0.3665 0.9682 0.3254 0.075 Uiso 1 1 calc R U . . .
H46B H 0.4876 0.9725 0.3573 0.075 Uiso 1 1 calc R U . . .
C47 C 0.4065(3) 0.9262(2) 0.41255(16) 0.0447(9) Uani 1 1 d . . . . .
H47A H 0.3384 0.8951 0.4033 0.067 Uiso 1 1 calc R U . . .
H47B H 0.4128 0.9833 0.4444 0.067 Uiso 1 1 calc R U . . .
H47C H 0.4586 0.8930 0.4333 0.067 Uiso 1 1 calc R U . . .
C48 C 0.3180(3) 0.6943(2) 0.41215(15) 0.0410(9) Uani 1 1 d . . . . .
H48A H 0.2654 0.6521 0.4158 0.049 Uiso 1 1 calc R U . . .
H48B H 0.3064 0.7536 0.4333 0.049 Uiso 1 1 calc R U . . .
C49 C 0.4245(3) 0.6769(3) 0.44753(18) 0.0516(10) Uani 1 1 d . . . . .
H49A H 0.4348 0.6181 0.4257 0.077 Uiso 1 1 calc R U . . .
H49B H 0.4319 0.6822 0.4964 0.077 Uiso 1 1 calc R U . . .
H49C H 0.4755 0.7190 0.4433 0.077 Uiso 1 1 calc R U . . .
C50 C -0.3422(3) 0.8743(3) 0.0259(2) 0.0636(12) Uani 1 1 d . . . . .
H50A H -0.3316 0.9299 0.0614 0.076 Uiso 1 1 calc R U . . .
H50B H -0.3669 0.8277 0.0438 0.076 Uiso 1 1 calc R U . . .
C51 C -0.4178(3) 0.8789(3) -0.0372(2) 0.0617(11) Uani 1 1 d . . . . .
H51A H -0.3893 0.9195 -0.0581 0.093 Uiso 1 1 calc R U . . .
H51B H -0.4791 0.8990 -0.0264 0.093 Uiso 1 1 calc R U . . .
H51C H -0.4359 0.8212 -0.0696 0.093 Uiso 1 1 calc R U . . .
O7 O -0.22227(15) 0.61896(14) 0.76291(11) 0.0341(5) Uani 1 1 d . . . . .
O8 O 0.30063(17) 0.49348(14) 0.52428(11) 0.0376(5) Uani 1 1 d . . . . .
O9 O 0.53726(15) 0.72272(13) 0.68531(11) 0.0320(5) Uani 1 1 d . . . . .
O10 O -0.04801(16) 0.92002(13) 0.39113(11) 0.0333(5) Uani 1 1 d . . . . .
O11 O -0.26080(15) 0.79584(14) 0.33482(10) 0.0314(5) Uani 1 1 d . . . . .
O12 O -0.0921(2) 0.91880(14) 0.83713(11) 0.0469(6) Uani 1 1 d D . . . .
C52 C -0.1495(2) 0.5954(2) 0.73102(15) 0.0294(7) Uani 1 1 d . . . . .
C53 C -0.0737(2) 0.66243(19) 0.73517(14) 0.0285(7) Uani 1 1 d . . . . .
C54 C -0.0010(2) 0.6407(2) 0.70246(15) 0.0305(7) Uani 1 1 d . . . . .
H54 H 0.0497 0.6855 0.7052 0.037 Uiso 1 1 calc R U . . .
C55 C 0.0028(2) 0.55674(19) 0.66536(15) 0.0293(7) Uani 1 1 d . . . . .
C56 C -0.0697(2) 0.4925(2) 0.66455(17) 0.0343(7) Uani 1 1 d . . . . .
H56 H -0.0678 0.4342 0.6415 0.041 Uiso 1 1 calc R U . . .
C57 C -0.1458(2) 0.5113(2) 0.69678(17) 0.0350(8) Uani 1 1 d . . . . .
H57 H -0.1950 0.4659 0.6951 0.042 Uiso 1 1 calc R U . . .
C58 C 0.2267(2) 0.50357(19) 0.55694(15) 0.0293(7) Uani 1 1 d . . . . .
C59 C 0.2511(2) 0.57044(18) 0.61833(15) 0.0273(7) Uani 1 1 d . . . . .
C60 C 0.1788(2) 0.58503(19) 0.65331(15) 0.0284(7) Uani 1 1 d . . . . .
H60 H 0.1959 0.6292 0.6953 0.034 Uiso 1 1 calc R U . . .
C61 C 0.0822(2) 0.53743(19) 0.62921(16) 0.0297(7) Uani 1 1 d . . . . .
C62 C 0.0614(2) 0.47079(19) 0.56930(16) 0.0315(7) Uani 1 1 d . . . . .
H62 H -0.0034 0.4362 0.5525 0.038 Uiso 1 1 calc R U . . .
C63 C 0.1326(2) 0.4533(2) 0.53325(16) 0.0341(7) Uani 1 1 d . . . . .
H63 H 0.1166 0.4071 0.4926 0.041 Uiso 1 1 calc R U . . .
C64 C 0.3546(2) 0.62363(18) 0.64698(15) 0.0267(7) Uani 1 1 d . . . . .
H64A H 0.4051 0.5876 0.6325 0.032 Uiso 1 1 calc R U . . .
H64B H 0.3736 0.6379 0.6979 0.032 Uiso 1 1 calc R U . . .
C65 C 0.4603(2) 0.75700(19) 0.64747(14) 0.0266(7) Uani 1 1 d . . . . .
C66 C 0.3629(2) 0.70734(18) 0.62527(13) 0.0206(6) Uani 1 1 d . . . . .
C67 C 0.2810(2) 0.73746(18) 0.58635(14) 0.0240(6) Uani 1 1 d . . . . .
H67 H 0.2156 0.7043 0.5725 0.029 Uiso 1 1 calc R U . . .
C68 C 0.2893(2) 0.81449(19) 0.56617(14) 0.0255(6) Uani 1 1 d . . . . .
C69 C 0.3865(2) 0.8604(2) 0.58727(16) 0.0328(7) Uani 1 1 d . . . . .
H69 H 0.3956 0.9125 0.5738 0.039 Uiso 1 1 calc R U . . .
C70 C 0.4711(2) 0.8329(2) 0.62758(17) 0.0351(8) Uani 1 1 d . . . . .
H70 H 0.5364 0.8664 0.6414 0.042 Uiso 1 1 calc R U . . .
C71 C 0.0349(2) 0.89956(19) 0.43492(15) 0.0266(7) Uani 1 1 d . . . . .
C72 C 0.0250(2) 0.81625(18) 0.44584(14) 0.0218(6) Uani 1 1 d . . . . .
C73 C 0.1084(2) 0.79047(18) 0.48843(14) 0.0230(6) Uani 1 1 d . . . . .
H73 H 0.1023 0.7337 0.4948 0.028 Uiso 1 1 calc R U . . .
C74 C 0.2009(2) 0.84451(19) 0.52229(14) 0.0257(6) Uani 1 1 d . . . . .
C75 C 0.2062(2) 0.9267(2) 0.51135(15) 0.0311(7) Uani 1 1 d . . . . .
H75 H 0.2675 0.9655 0.5341 0.037 Uiso 1 1 calc R U . . .
C76 C 0.1255(2) 0.95408(19) 0.46860(15) 0.0305(7) Uani 1 1 d . . . . .
H76 H 0.1324 1.0108 0.4623 0.037 Uiso 1 1 calc R U . . .
C77 C -0.0762(2) 0.75789(18) 0.41060(14) 0.0240(6) Uani 1 1 d . . . . .
H77A H -0.0986 0.7577 0.3613 0.029 Uiso 1 1 calc R U . . .
H77B H -0.0662 0.6978 0.4133 0.029 Uiso 1 1 calc R U . . .
C78 C -0.2506(2) 0.80656(18) 0.40343(14) 0.0266(7) Uani 1 1 d . . . . .
C79 C -0.1584(2) 0.78673(17) 0.44273(14) 0.0217(6) Uani 1 1 d . . . . .
C80 C -0.1433(2) 0.79871(17) 0.51298(14) 0.0231(6) Uani 1 1 d . . . . .
H80 H -0.0813 0.7849 0.5398 0.028 Uiso 1 1 calc R U . . .
C81 C -0.2146(2) 0.83005(18) 0.54605(15) 0.0266(7) Uani 1 1 d . . . . .
C82 C -0.3049(2) 0.84614(19) 0.50507(15) 0.0287(7) Uani 1 1 d . . . . .
H82 H -0.3560 0.8658 0.5256 0.034 Uiso 1 1 calc R U . . .
C83 C -0.3236(2) 0.83462(19) 0.43458(15) 0.0299(7) Uani 1 1 d . . . . .
H83 H -0.3870 0.8461 0.4077 0.036 Uiso 1 1 calc R U . . .
C84 C -0.1268(3) 0.9004(2) 0.76613(15) 0.0338(7) Uani 1 1 d . . . . .
C85 C -0.1159(2) 0.81651(19) 0.73184(14) 0.0272(7) Uani 1 1 d . . . . .
C86 C -0.1459(2) 0.79432(19) 0.66036(14) 0.0258(6) Uani 1 1 d . . . . .
H86 H -0.1372 0.7383 0.6364 0.031 Uiso 1 1 calc R U . . .
C87 C -0.1887(2) 0.85164(19) 0.62241(15) 0.0268(7) Uani 1 1 d . . . . .
C88 C -0.2007(2) 0.9326(2) 0.65863(16) 0.0327(7) Uani 1 1 d . . . . .
H88 H -0.2312 0.9721 0.6340 0.039 Uiso 1 1 calc R U . . .
C89 C -0.1689(3) 0.9575(2) 0.73044(16) 0.0363(8) Uani 1 1 d . . . . .
H89 H -0.1766 1.0138 0.7544 0.044 Uiso 1 1 calc R U . . .
C90 C -0.0728(2) 0.7550(2) 0.77502(15) 0.0307(7) Uani 1 1 d . . . . .
H90A H -0.0014 0.7789 0.8023 0.037 Uiso 1 1 calc R U . . .
H90B H -0.1124 0.7538 0.8080 0.037 Uiso 1 1 calc R U . . .
C91 C -0.2908(3) 0.5513(2) 0.76796(17) 0.0392(8) Uani 1 1 d . . . . .
H91A H -0.2517 0.5132 0.7938 0.047 Uiso 1 1 calc R U . . .
H91B H -0.3297 0.5156 0.7213 0.047 Uiso 1 1 calc R U . . .
C92 C -0.3626(3) 0.5921(3) 0.80469(18) 0.0467(9) Uani 1 1 d . . . . .
H92A H -0.3233 0.6304 0.8495 0.070 Uiso 1 1 calc R U . . .
H92B H -0.4067 0.5468 0.8117 0.070 Uiso 1 1 calc R U . . .
H92C H -0.4048 0.6260 0.7770 0.070 Uiso 1 1 calc R U . . .
C93 C 0.2822(3) 0.4200(2) 0.46480(17) 0.0421(8) Uani 1 1 d . . . . .
H93A H 0.2179 0.4225 0.4296 0.051 Uiso 1 1 calc R U . . .
H93B H 0.2753 0.3652 0.4786 0.051 Uiso 1 1 calc R U . . .
C94 C 0.3685(3) 0.4227(3) 0.4360(2) 0.0602(11) Uani 1 1 d . . . . .
H94A H 0.3725 0.4755 0.4201 0.090 Uiso 1 1 calc R U . . .
H94B H 0.3586 0.3717 0.3971 0.090 Uiso 1 1 calc R U . . .
H94C H 0.4322 0.4226 0.4717 0.090 Uiso 1 1 calc R U . . .
C95 C 0.6333(2) 0.7753(2) 0.72028(16) 0.0348(7) Uani 1 1 d . . . . .
H95A H 0.6501 0.8097 0.6901 0.042 Uiso 1 1 calc R U . . .
H95B H 0.6872 0.7374 0.7297 0.042 Uiso 1 1 calc R U . . .
C96 C 0.6323(3) 0.8353(2) 0.78676(19) 0.0512(10) Uani 1 1 d . . . . .
H96A H 0.5836 0.8767 0.7773 0.077 Uiso 1 1 calc R U . . .
H96B H 0.7008 0.8670 0.8108 0.077 Uiso 1 1 calc R U . . .
H96C H 0.6118 0.8017 0.8157 0.077 Uiso 1 1 calc R U . . .
C97 C -0.0418(3) 1.0049(2) 0.37981(17) 0.0384(8) Uani 1 1 d . . . . .
H97A H 0.0141 1.0133 0.3594 0.046 Uiso 1 1 calc R U . . .
H97B H -0.0277 1.0496 0.4240 0.046 Uiso 1 1 calc R U . . .
C98 C -0.1420(3) 1.0127(2) 0.33163(18) 0.0455(9) Uani 1 1 d . . . . .
H98A H -0.1530 0.9707 0.2870 0.068 Uiso 1 1 calc R U . . .
H98B H -0.1414 1.0715 0.3253 0.068 Uiso 1 1 calc R U . . .
H98C H -0.1972 1.0008 0.3510 0.068 Uiso 1 1 calc R U . . .
C99 C -0.3536(2) 0.8162(2) 0.29179(16) 0.0355(8) Uani 1 1 d . . . . .
H99A H -0.3615 0.8781 0.3079 0.043 Uiso 1 1 calc R U . . .
H99B H -0.4140 0.7801 0.2927 0.043 Uiso 1 1 calc R U . . .
C100 C -0.3427(3) 0.7970(3) 0.21994(17) 0.0527(10) Uani 1 1 d . . . . .
H10A H -0.2784 0.8282 0.2210 0.079 Uiso 1 1 calc R U . . .
H10B H -0.4001 0.8159 0.1893 0.079 Uiso 1 1 calc R U . . .
H10C H -0.3424 0.7346 0.2028 0.079 Uiso 1 1 calc R U . . .
C101 C -0.1150(8) 1.0048(6) 0.8734(5) 0.0405(18) Uani 0.508(7) 1 d D . P A 1
H10D H -0.0796 1.0530 0.8625 0.049 Uiso 0.508(7) 1 calc R U P A 1
H10E H -0.1894 1.0082 0.8597 0.049 Uiso 0.508(7) 1 calc R U P A 1
C102 C -0.0764(7) 1.0089(6) 0.9481(3) 0.058(3) Uani 0.508(7) 1 d D . P A 1
H10F H -0.1099 0.9592 0.9574 0.088 Uiso 0.508(7) 1 calc R U P A 1
H10G H -0.0914 1.0628 0.9751 0.088 Uiso 0.508(7) 1 calc R U P A 1
H10H H -0.0023 1.0075 0.9610 0.088 Uiso 0.508(7) 1 calc R U P A 1
C103 C -0.0619(7) 1.0060(6) 0.8793(5) 0.0405(18) Uani 0.492(7) 1 d D . P A 2
H10I H -0.0453 1.0451 0.8522 0.049 Uiso 0.492(7) 1 calc R U P A 2
H10J H -0.0012 1.0089 0.9189 0.049 Uiso 0.492(7) 1 calc R U P A 2
C104 C -0.1513(7) 1.0310(6) 0.9036(5) 0.066(3) Uani 0.492(7) 1 d D . P A 2
H10K H -0.2103 1.0286 0.8637 0.099 Uiso 0.492(7) 1 calc R U P A 2
H10L H -0.1347 1.0901 0.9337 0.099 Uiso 0.492(7) 1 calc R U P A 2
H10M H -0.1677 0.9908 0.9292 0.099 Uiso 0.492(7) 1 calc R U P A 2

loop_
_atom_site_aniso_label
_atom_site_aniso_U_11
_atom_site_aniso_U_22
_atom_site_aniso_U_33
_atom_site_aniso_U_23
_atom_site_aniso_U_13
_atom_site_aniso_U_12
O1 0.0572(17) 0.0616(18) 0.0450(15) 0.0210(13) 0.0062(13) -0.0065(13)
O2 0.0698(18) 0.0314(14) 0.0405(14) -0.0034(11) 0.0005(13) 0.0122(12)
O3 0.089(2) 0.0376(14) 0.0225(12) 0.0087(10) 0.0036(12) -0.0007(13)
O4 0.0592(15) 0.0337(13) 0.0241(11) 0.0041(9) 0.0126(11) 0.0114(11)
O5 0.0573(15) 0.0433(14) 0.0207(11) 0.0138(10) 0.0098(10) 0.0092(11)
O6 0.0375(15) 0.130(3) 0.0580(18) 0.0508(18) 0.0190(13) 0.0346(16)
C1 0.052(2) 0.053(2) 0.0324(19) 0.0152(17) -0.0019(17) -0.0048(18)
C2 0.043(2) 0.044(2) 0.0244(17) 0.0131(15) -0.0050(15) -0.0034(16)
C3 0.057(2) 0.036(2) 0.0254(17) 0.0096(14) -0.0029(16) -0.0048(16)
C4 0.046(2) 0.037(2) 0.0277(17) 0.0080(14) -0.0058(15) -0.0070(16)
C5 0.066(3) 0.032(2) 0.042(2) 0.0095(16) -0.0048(19) -0.0059(18)
C6 0.063(3) 0.041(2) 0.044(2) 0.0159(17) -0.002(2) -0.0105(19)
C7 0.063(3) 0.035(2) 0.0305(18) 0.0037(15) 0.0007(17) 0.0127(18)
C8 0.060(2) 0.0251(17) 0.0236(16) 0.0067(13) -0.0014(15) 0.0041(15)
C9 0.063(2) 0.0263(18) 0.0259(17) 0.0047(14) 0.0010(16) -0.0010(16)
C10 0.051(2) 0.0326(19) 0.0313(18) 0.0098(15) -0.0076(16) -0.0007(16)
C11 0.056(2) 0.0276(19) 0.049(2) 0.0011(16) 0.0000(19) -0.0023(17)
C12 0.068(3) 0.027(2) 0.046(2) -0.0024(16) -0.007(2) 0.0003(18)
C13 0.061(2) 0.0301(18) 0.0286(17) 0.0049(14) 0.0098(16) 0.0023(16)
C14 0.053(2) 0.0368(19) 0.0203(16) 0.0094(14) 0.0052(14) -0.0036(16)
C15 0.0439(19) 0.0288(18) 0.0296(17) 0.0067(13) 0.0102(14) -0.0037(14)
C16 0.049(2) 0.0311(18) 0.0250(16) 0.0090(14) 0.0065(15) -0.0029(15)
C17 0.0392(18) 0.0318(18) 0.0253(16) 0.0084(13) 0.0088(14) -0.0042(14)
C18 0.052(2) 0.0279(18) 0.0306(18) 0.0058(14) 0.0095(15) 0.0006(15)
C19 0.065(2) 0.0313(19) 0.0261(17) 0.0105(14) 0.0067(16) 0.0060(16)
C20 0.0338(17) 0.0326(18) 0.0200(15) 0.0041(13) 0.0065(13) 0.0056(13)
C21 0.0311(16) 0.0277(16) 0.0248(15) 0.0084(12) 0.0071(13) 0.0058(13)
C22 0.0360(18) 0.0263(17) 0.0260(16) 0.0036(13) 0.0099(13) -0.0005(13)
C23 0.0404(19) 0.0293(17) 0.0231(16) 0.0054(13) 0.0084(14) 0.0016(14)
C24 0.048(2) 0.0266(17) 0.0306(17) 0.0089(13) 0.0102(15) 0.0008(14)
C25 0.047(2) 0.0288(18) 0.0281(17) 0.0017(13) 0.0072(15) -0.0002(15)
C26 0.0425(19) 0.0292(17) 0.0249(16) 0.0063(13) 0.0109(14) 0.0043(14)
C27 0.0377(18) 0.0301(17) 0.0231(16) 0.0056(13) 0.0068(14) -0.0024(14)
C28 0.0397(18) 0.0213(16) 0.0228(15) 0.0019(12) 0.0062(13) -0.0041(13)
C29 0.0388(18) 0.0324(18) 0.0212(15) 0.0067(13) 0.0072(13) -0.0026(14)
C30 0.0316(17) 0.0291(17) 0.0254(16) 0.0055(13) 0.0041(13) -0.0037(13)
C31 0.0360(18) 0.043(2) 0.0306(17) 0.0069(15) 0.0118(14) -0.0036(15)
C32 0.050(2) 0.039(2) 0.0233(16) 0.0078(14) 0.0145(15) -0.0019(16)
C33 0.0353(19) 0.071(3) 0.041(2) 0.0287(19) 0.0110(16) 0.0162(18)
C34 0.050(2) 0.037(2) 0.0340(18) 0.0150(15) 0.0081(16) -0.0021(16)
C35 0.0398(19) 0.0323(18) 0.0316(17) 0.0087(14) 0.0096(15) 0.0029(14)
C36 0.0344(18) 0.0388(19) 0.0290(17) 0.0104(14) 0.0059(14) -0.0032(14)
C37 0.045(2) 0.074(3) 0.036(2) 0.0147(18) 0.0142(17) 0.0180(19)
C38 0.057(3) 0.083(3) 0.050(2) 0.022(2) 0.025(2) 0.032(2)
C39 0.059(2) 0.046(2) 0.0317(19) 0.0162(16) 0.0055(17) 0.0081(18)
C40 0.067(3) 0.087(4) 0.097(4) 0.057(3) 0.025(3) 0.003(3)
C41 0.126(5) 0.130(6) 0.151(6) 0.072(5) 0.087(5) 0.022(4)
C42 0.084(3) 0.0261(19) 0.037(2) -0.0032(15) 0.005(2) 0.0148(18)
C43 0.083(3) 0.037(2) 0.060(3) 0.0039(19) 0.011(2) 0.015(2)
C44 0.058(2) 0.045(2) 0.0259(17) 0.0145(15) 0.0048(16) 0.0042(17)
C45 0.060(3) 0.069(3) 0.048(2) 0.024(2) 0.015(2) 0.006(2)
C46 0.112(4) 0.041(2) 0.035(2) 0.0025(17) 0.026(2) 0.031(2)
C47 0.056(2) 0.045(2) 0.0274(18) 0.0019(15) 0.0087(16) 0.0131(17)
C48 0.057(2) 0.045(2) 0.0200(16) 0.0067(14) 0.0137(15) -0.0021(17)
C49 0.062(3) 0.062(3) 0.0318(19) 0.0165(17) 0.0096(18) 0.018(2)
C50 0.042(2) 0.094(4) 0.063(3) 0.037(2) 0.012(2) 0.012(2)
C51 0.053(2) 0.070(3) 0.064(3) 0.030(2) 0.009(2) 0.009(2)
O7 0.0266(11) 0.0390(13) 0.0410(13) 0.0158(10) 0.0123(10) 0.0035(9)
O8 0.0402(13) 0.0332(13) 0.0355(12) 0.0009(10) 0.0126(10) 0.0002(10)
O9 0.0219(11) 0.0336(12) 0.0375(12) 0.0121(10) 0.0020(9) 0.0015(9)
O10 0.0328(12) 0.0280(12) 0.0384(12) 0.0163(9) 0.0030(10) 0.0044(9)
O11 0.0284(11) 0.0409(13) 0.0228(11) 0.0095(9) 0.0023(9) 0.0089(9)
O12 0.0793(18) 0.0330(13) 0.0228(12) -0.0006(10) 0.0142(12) -0.0003(12)
C52 0.0267(16) 0.0333(18) 0.0295(16) 0.0155(13) 0.0044(13) 0.0038(13)
C53 0.0327(17) 0.0293(17) 0.0233(15) 0.0126(13) 0.0032(13) 0.0030(13)
C54 0.0306(17) 0.0298(17) 0.0309(17) 0.0136(13) 0.0049(13) -0.0016(13)
C55 0.0271(16) 0.0268(17) 0.0329(17) 0.0125(13) 0.0032(13) 0.0025(13)
C56 0.0294(17) 0.0299(18) 0.047(2) 0.0117(15) 0.0150(15) 0.0030(13)
C57 0.0306(17) 0.0296(18) 0.046(2) 0.0175(15) 0.0082(15) -0.0027(13)
C58 0.0334(17) 0.0234(16) 0.0319(17) 0.0080(13) 0.0103(14) 0.0040(13)
C59 0.0334(17) 0.0198(15) 0.0271(16) 0.0112(12) 0.0027(13) 0.0010(12)
C60 0.0332(17) 0.0215(16) 0.0287(16) 0.0086(12) 0.0044(13) 0.0023(13)
C61 0.0318(17) 0.0244(16) 0.0341(17) 0.0134(13) 0.0069(13) 0.0030(13)
C62 0.0270(16) 0.0257(17) 0.0374(18) 0.0102(14) 0.0019(14) -0.0019(13)
C63 0.0391(19) 0.0226(16) 0.0329(17) 0.0039(13) 0.0024(14) -0.0026(14)
C64 0.0233(15) 0.0247(16) 0.0298(16) 0.0088(12) 0.0030(12) 0.0012(12)
C65 0.0237(15) 0.0309(17) 0.0248(15) 0.0088(13) 0.0048(12) 0.0040(12)
C66 0.0190(14) 0.0241(15) 0.0178(14) 0.0046(11) 0.0045(11) 0.0029(11)
C67 0.0203(15) 0.0268(16) 0.0240(15) 0.0044(12) 0.0077(12) -0.0018(12)
C68 0.0251(15) 0.0283(16) 0.0229(15) 0.0067(12) 0.0069(12) 0.0001(12)
C69 0.0250(16) 0.0314(18) 0.0426(19) 0.0191(14) 0.0042(14) -0.0010(13)
C70 0.0219(16) 0.0357(19) 0.0441(19) 0.0139(15) 0.0025(14) -0.0049(13)
C71 0.0279(16) 0.0282(16) 0.0270(16) 0.0122(13) 0.0082(13) 0.0071(12)
C72 0.0211(14) 0.0233(15) 0.0216(14) 0.0051(11) 0.0079(12) 0.0031(11)
C73 0.0261(15) 0.0207(15) 0.0231(15) 0.0077(12) 0.0070(12) 0.0025(12)
C74 0.0277(16) 0.0259(16) 0.0244(15) 0.0087(12) 0.0076(12) 0.0009(12)
C75 0.0274(16) 0.0302(17) 0.0324(17) 0.0093(13) 0.0039(13) -0.0050(13)
C76 0.0346(18) 0.0234(16) 0.0348(17) 0.0133(13) 0.0077(14) 0.0025(13)
C77 0.0262(15) 0.0245(15) 0.0194(14) 0.0057(11) 0.0040(12) 0.0014(12)
C78 0.0295(16) 0.0240(16) 0.0214(15) 0.0057(12) 0.0006(12) -0.0005(12)
C79 0.0253(15) 0.0152(14) 0.0233(14) 0.0070(11) 0.0041(12) -0.0010(11)
C80 0.0223(15) 0.0212(15) 0.0255(15) 0.0097(12) 0.0037(12) 0.0015(11)
C81 0.0309(16) 0.0217(15) 0.0282(16) 0.0081(12) 0.0102(13) -0.0022(12)
C82 0.0275(16) 0.0272(16) 0.0330(17) 0.0096(13) 0.0094(13) 0.0057(12)
C83 0.0233(16) 0.0331(18) 0.0315(17) 0.0107(13) 0.0030(13) 0.0053(13)
C84 0.0436(19) 0.0319(18) 0.0239(16) 0.0023(13) 0.0128(14) -0.0035(14)
C85 0.0278(16) 0.0302(17) 0.0235(15) 0.0053(13) 0.0097(12) -0.0016(13)
C86 0.0254(15) 0.0260(16) 0.0266(16) 0.0061(12) 0.0098(12) 0.0013(12)
C87 0.0252(15) 0.0300(17) 0.0278(16) 0.0094(13) 0.0108(13) 0.0018(12)
C88 0.0369(18) 0.0331(18) 0.0321(17) 0.0114(14) 0.0126(14) 0.0110(14)
C89 0.045(2) 0.0312(18) 0.0333(18) 0.0058(14) 0.0148(15) 0.0093(15)
C90 0.0338(17) 0.0332(18) 0.0229(15) 0.0073(13) 0.0057(13) -0.0007(13)
C91 0.0374(19) 0.044(2) 0.0377(19) 0.0160(15) 0.0104(15) -0.0024(15)
C92 0.036(2) 0.065(3) 0.043(2) 0.0191(18) 0.0141(16) -0.0003(17)
C93 0.055(2) 0.0302(19) 0.0358(19) -0.0008(14) 0.0122(17) 0.0046(16)
C94 0.061(3) 0.061(3) 0.052(2) -0.004(2) 0.019(2) 0.012(2)
C95 0.0221(16) 0.0403(19) 0.0401(18) 0.0150(15) 0.0026(14) 0.0016(13)
C96 0.045(2) 0.048(2) 0.050(2) 0.0004(18) 0.0096(18) -0.0022(17)
C97 0.047(2) 0.0306(18) 0.0396(19) 0.0187(15) 0.0072(16) 0.0053(15)
C98 0.058(2) 0.035(2) 0.042(2) 0.0160(16) 0.0049(17) 0.0167(17)
C99 0.0307(17) 0.044(2) 0.0318(17) 0.0165(15) 0.0034(14) 0.0072(14)
C100 0.049(2) 0.081(3) 0.0297(19) 0.0259(19) 0.0031(16) 0.017(2)
C101 0.052(6) 0.031(2) 0.034(3) -0.0023(19) 0.017(5) -0.005(5)
C102 0.074(6) 0.063(5) 0.028(4) 0.002(4) 0.006(4) 0.010(4)
C103 0.052(6) 0.031(2) 0.034(3) -0.0023(19) 0.017(5) -0.005(5)
C104 0.068(7) 0.065(6) 0.061(6) -0.013(5) 0.036(5) 0.006(5)

_geom_special_details            
; 
 All esds (except the esd in the dihedral angle between two l.s. planes) 
 are estimated using the full covariance matrix.  The cell esds are taken 
 into account individually in the estimation of esds in distances, angles 
 and torsion angles; correlations between esds in cell parameters are only 
 used when they are defined by crystal symmetry.  An approximate (isotropic) 
 treatment of cell esds is used for estimating esds involving l.s. planes. 
;

loop_
_geom_bond_atom_site_label_1
_geom_bond_atom_site_label_2
_geom_bond_distance
_geom_bond_site_symmetry_2
_geom_bond_publ_flag
O1 C1 1.357(5) . ?
O1 C40 1.411(5) . ?
O2 C7 1.353(5) . ?
O2 C42 1.437(4) . ?
O3 C14 1.382(4) . ?
O3 C44 1.430(4) . ?
O4 C20 1.363(3) . ?
O4 C46 1.386(4) . ?
O5 C27 1.363(4) . ?
O5 C48 1.436(3) . ?
O6 C33 1.382(4) . ?
O6 C50 1.393(5) . ?
C1 C6 1.390(6) . ?
C1 C2 1.410(5) . ?
C2 C3 1.374(5) . ?
C2 C39 1.520(5) . ?
C3 C4 1.416(5) . ?
C3 H3 0.9500 . ?
C4 C5 1.395(5) . ?
C4 C10 1.477(5) . ?
C5 C6 1.381(6) . ?
C5 H5 0.9500 . ?
C6 H6 0.9500 . ?
C7 C12 1.372(5) . ?
C7 C8 1.405(5) . ?
C8 C9 1.378(5) . ?
C8 C13 1.516(5) . ?
C9 C10 1.400(5) . ?
C9 H9 0.9500 . ?
C10 C11 1.388(5) . ?
C11 C12 1.395(6) . ?
C11 H11 0.9500 . ?
C12 H12 0.9500 . ?
C13 C15 1.508(5) . ?
C13 H13A 0.9900 . ?
C13 H13B 0.9900 . ?
C14 C19 1.374(5) . ?
C14 C15 1.385(5) . ?
C15 C16 1.379(4) . ?
C16 C17 1.398(5) . ?
C16 H16 0.9500 . ?
C17 C18 1.363(5) . ?
C17 C23 1.482(4) . ?
C18 C19 1.404(4) . ?
C18 H18 0.9500 . ?
C19 H19 0.9500 . ?
C20 C25 1.388(4) . ?
C20 C21 1.400(4) . ?
C21 C22 1.382(4) . ?
C21 C26 1.510(4) . ?
C22 C23 1.395(4) . ?
C22 H22 0.9500 . ?
C23 C24 1.401(4) . ?
C24 C25 1.388(4) . ?
C24 H24 0.9500 . ?
C25 H25 0.9500 . ?
C26 C28 1.506(4) . ?
C26 H26A 0.9900 . ?
C26 H26B 0.9900 . ?
C27 C32 1.379(5) . ?
C27 C28 1.411(4) . ?
C28 C29 1.389(4) . ?
C29 C30 1.384(4) . ?
C29 H29 0.9500 . ?
C30 C31 1.392(4) . ?
C30 C36 1.482(4) . ?
C31 C32 1.392(5) . ?
C31 H31 0.9500 . ?
C32 H32 0.9500 . ?
C33 C38 1.390(5) . ?
C33 C34 1.401(5) . ?
C34 C35 1.378(5) . ?
C34 C39 1.517(5) . ?
C35 C36 1.406(4) . ?
C35 H35 0.9500 . ?
C36 C37 1.386(5) . ?
C37 C38 1.387(5) . ?
C37 H37 0.9500 . ?
C38 H38 0.9500 . ?
C39 H39A 0.9900 . ?
C39 H39B 0.9900 . ?
C40 C41 1.488(7) . ?
C40 H40A 0.9900 . ?
C40 H40B 0.9900 . ?
C41 H41A 0.9800 . ?
C41 H41B 0.9800 . ?
C41 H41C 0.9800 . ?
C42 C43 1.493(6) . ?
C42 H42A 0.9900 . ?
C42 H42B 0.9900 . ?
C43 H43A 0.9800 . ?
C43 H43B 0.9800 . ?
C43 H43C 0.9800 . ?
C44 C45 1.512(5) . ?
C44 H44A 0.9900 . ?
C44 H44B 0.9900 . ?
C45 H45A 0.9800 . ?
C45 H45B 0.9800 . ?
C45 H45C 0.9800 . ?
C46 C47 1.474(5) . ?
C46 H46A 0.9900 . ?
C46 H46B 0.9900 . ?
C47 H47A 0.9800 . ?
C47 H47B 0.9800 . ?
C47 H47C 0.9800 . ?
C48 C49 1.519(5) . ?
C48 H48A 0.9900 . ?
C48 H48B 0.9900 . ?
C49 H49A 0.9800 . ?
C49 H49B 0.9800 . ?
C49 H49C 0.9800 . ?
C50 C51 1.457(5) . ?
C50 H50A 0.9900 . ?
C50 H50B 0.9900 . ?
C51 H51A 0.9800 . ?
C51 H51B 0.9800 . ?
C51 H51C 0.9800 . ?
O7 C52 1.367(4) . ?
O7 C91 1.434(4) . ?
O8 C58 1.365(4) . ?
O8 C93 1.450(4) . ?
O9 C65 1.359(3) . ?
O9 C95 1.427(4) . ?
O10 C71 1.359(3) . ?
O10 C97 1.433(4) . ?
O11 C78 1.368(3) . ?
O11 C99 1.445(4) . ?
O12 C84 1.380(4) . ?
O12 C103 1.433(9) . ?
O12 C101 1.502(9) . ?
C52 C57 1.379(5) . ?
C52 C53 1.421(4) . ?
C53 C54 1.372(4) . ?
C53 C90 1.517(4) . ?
C54 C55 1.397(4) . ?
C54 H54 0.9500 . ?
C55 C56 1.382(4) . ?
C55 C61 1.493(4) . ?
C56 C57 1.399(4) . ?
C56 H56 0.9500 . ?
C57 H57 0.9500 . ?
C58 C63 1.380(4) . ?
C58 C59 1.408(4) . ?
C59 C60 1.383(4) . ?
C59 C64 1.503(4) . ?
C60 C61 1.390(4) . ?
C60 H60 0.9500 . ?
C61 C62 1.389(4) . ?
C62 C63 1.391(5) . ?
C62 H62 0.9500 . ?
C63 H63 0.9500 . ?
C64 C66 1.517(4) . ?
C64 H64A 0.9900 . ?
C64 H64B 0.9900 . ?
C65 C70 1.383(4) . ?
C65 C66 1.414(4) . ?
C66 C67 1.378(4) . ?
C67 C68 1.400(4) . ?
C67 H67 0.9500 . ?
C68 C69 1.388(4) . ?
C68 C74 1.484(4) . ?
C69 C70 1.395(4) . ?
C69 H69 0.9500 . ?
C70 H70 0.9500 . ?
C71 C76 1.383(4) . ?
C71 C72 1.408(4) . ?
C72 C73 1.392(4) . ?
C72 C77 1.521(4) . ?
C73 C74 1.398(4) . ?
C73 H73 0.9500 . ?
C74 C75 1.385(4) . ?
C75 C76 1.382(4) . ?
C75 H75 0.9500 . ?
C76 H76 0.9500 . ?
C77 C79 1.504(4) . ?
C77 H77A 0.9900 . ?
C77 H77B 0.9900 . ?
C78 C83 1.377(4) . ?
C78 C79 1.404(4) . ?
C79 C80 1.388(4) . ?
C80 C81 1.396(4) . ?
C80 H80 0.9500 . ?
C81 C82 1.374(4) . ?
C81 C87 1.485(4) . ?
C82 C83 1.388(4) . ?
C82 H82 0.9500 . ?
C83 H83 0.9500 . ?
C84 C89 1.364(5) . ?
C84 C85 1.403(4) . ?
C85 C86 1.386(4) . ?
C85 C90 1.521(4) . ?
C86 C87 1.398(4) . ?
C86 H86 0.9500 . ?
C87 C88 1.382(4) . ?
C88 C89 1.393(4) . ?
C88 H88 0.9500 . ?
C89 H89 0.9500 . ?
C90 H90A 0.9900 . ?
C90 H90B 0.9900 . ?
C91 C92 1.495(5) . ?
C91 H91A 0.9900 . ?
C91 H91B 0.9900 . ?
C92 H92A 0.9800 . ?
C92 H92B 0.9800 . ?
C92 H92C 0.9800 . ?
C93 C94 1.470(5) . ?
C93 H93A 0.9900 . ?
C93 H93B 0.9900 . ?
C94 H94A 0.9800 . ?
C94 H94B 0.9800 . ?
C94 H94C 0.9800 . ?
C95 C96 1.496(5) . ?
C95 H95A 0.9900 . ?
C95 H95B 0.9900 . ?
C96 H96A 0.9800 . ?
C96 H96B 0.9800 . ?
C96 H96C 0.9800 . ?
C97 C98 1.495(5) . ?
C97 H97A 0.9900 . ?
C97 H97B 0.9900 . ?
C98 H98A 0.9800 . ?
C98 H98B 0.9800 . ?
C98 H98C 0.9800 . ?
C99 C100 1.509(5) . ?
C99 H99A 0.9900 . ?
C99 H99B 0.9900 . ?
C100 H10A 0.9800 . ?
C100 H10B 0.9800 . ?
C100 H10C 0.9800 . ?
C101 C102 1.486(11) . ?
C101 H10D 0.9900 . ?
C101 H10E 0.9900 . ?
C102 H10F 0.9800 . ?
C102 H10G 0.9800 . ?
C102 H10H 0.9800 . ?
C103 C104 1.490(11) . ?
C103 H10I 0.9900 . ?
C103 H10J 0.9900 . ?
C104 H10K 0.9800 . ?
C104 H10L 0.9800 . ?
C104 H10M 0.9800 . ?

loop_
_geom_angle_atom_site_label_1
_geom_angle_atom_site_label_2
_geom_angle_atom_site_label_3
_geom_angle
_geom_angle_site_symmetry_1
_geom_angle_site_symmetry_3
_geom_angle_publ_flag
C1 O1 C40 119.3(3) . . ?
C7 O2 C42 117.8(3) . . ?
C14 O3 C44 118.4(3) . . ?
C20 O4 C46 119.6(3) . . ?
C27 O5 C48 117.4(3) . . ?
C33 O6 C50 119.4(3) . . ?
O1 C1 C6 125.1(3) . . ?
O1 C1 C2 116.3(4) . . ?
C6 C1 C2 118.6(4) . . ?
C3 C2 C1 119.6(4) . . ?
C3 C2 C39 122.1(3) . . ?
C1 C2 C39 118.1(4) . . ?
C2 C3 C4 122.7(3) . . ?
C2 C3 H3 118.7 . . ?
C4 C3 H3 118.7 . . ?
C5 C4 C3 115.9(4) . . ?
C5 C4 C10 122.1(3) . . ?
C3 C4 C10 121.9(3) . . ?
C6 C5 C4 122.5(4) . . ?
C6 C5 H5 118.8 . . ?
C4 C5 H5 118.8 . . ?
C5 C6 C1 120.6(4) . . ?
C5 C6 H6 119.7 . . ?
C1 C6 H6 119.7 . . ?
O2 C7 C12 125.0(3) . . ?
O2 C7 C8 115.2(3) . . ?
C12 C7 C8 119.8(4) . . ?
C9 C8 C7 118.6(3) . . ?
C9 C8 C13 123.1(3) . . ?
C7 C8 C13 118.3(3) . . ?
C8 C9 C10 123.0(3) . . ?
C8 C9 H9 118.5 . . ?
C10 C9 H9 118.5 . . ?
C11 C10 C9 116.6(4) . . ?
C11 C10 C4 121.6(3) . . ?
C9 C10 C4 121.8(3) . . ?
C10 C11 C12 121.6(3) . . ?
C10 C11 H11 119.2 . . ?
C12 C11 H11 119.2 . . ?
C7 C12 C11 120.4(3) . . ?
C7 C12 H12 119.8 . . ?
C11 C12 H12 119.8 . . ?
C15 C13 C8 112.8(3) . . ?
C15 C13 H13A 109.0 . . ?
C8 C13 H13A 109.0 . . ?
C15 C13 H13B 109.0 . . ?
C8 C13 H13B 109.0 . . ?
H13A C13 H13B 107.8 . . ?
C19 C14 O3 124.0(3) . . ?
C19 C14 C15 120.6(3) . . ?
O3 C14 C15 115.4(3) . . ?
C16 C15 C14 118.3(3) . . ?
C16 C15 C13 120.5(3) . . ?
C14 C15 C13 121.2(3) . . ?
C15 C16 C17 122.8(3) . . ?
C15 C16 H16 118.6 . . ?
C17 C16 H16 118.6 . . ?
C18 C17 C16 117.4(3) . . ?
C18 C17 C23 121.6(3) . . ?
C16 C17 C23 120.9(3) . . ?
C17 C18 C19 121.4(3) . . ?
C17 C18 H18 119.3 . . ?
C19 C18 H18 119.3 . . ?
C14 C19 C18 119.6(3) . . ?
C14 C19 H19 120.2 . . ?
C18 C19 H19 120.2 . . ?
O4 C20 C25 124.4(3) . . ?
O4 C20 C21 115.5(3) . . ?
C25 C20 C21 120.1(3) . . ?
C22 C21 C20 118.6(3) . . ?
C22 C21 C26 121.8(3) . . ?
C20 C21 C26 119.3(3) . . ?
C21 C22 C23 122.6(3) . . ?
C21 C22 H22 118.7 . . ?
C23 C22 H22 118.7 . . ?
C22 C23 C24 117.6(3) . . ?
C22 C23 C17 119.9(3) . . ?
C24 C23 C17 122.4(3) . . ?
C25 C24 C23 120.6(3) . . ?
C25 C24 H24 119.7 . . ?
C23 C24 H24 119.7 . . ?
C24 C25 C20 120.4(3) . . ?
C24 C25 H25 119.8 . . ?
C20 C25 H25 119.8 . . ?
C28 C26 C21 109.9(3) . . ?
C28 C26 H26A 109.7 . . ?
C21 C26 H26A 109.7 . . ?
C28 C26 H26B 109.7 . . ?
C21 C26 H26B 109.7 . . ?
H26A C26 H26B 108.2 . . ?
O5 C27 C32 124.8(3) . . ?
O5 C27 C28 115.9(3) . . ?
C32 C27 C28 119.3(3) . . ?
C29 C28 C27 118.2(3) . . ?
C29 C28 C26 120.7(3) . . ?
C27 C28 C26 121.0(3) . . ?
C30 C29 C28 123.1(3) . . ?
C30 C29 H29 118.5 . . ?
C28 C29 H29 118.5 . . ?
C29 C30 C31 117.8(3) . . ?
C29 C30 C36 120.4(3) . . ?
C31 C30 C36 121.8(3) . . ?
C30 C31 C32 120.4(3) . . ?
C30 C31 H31 119.8 . . ?
C32 C31 H31 119.8 . . ?
C27 C32 C31 121.2(3) . . ?
C27 C32 H32 119.4 . . ?
C31 C32 H32 119.4 . . ?
O6 C33 C38 123.1(4) . . ?
O6 C33 C34 116.9(3) . . ?
C38 C33 C34 119.9(3) . . ?
C35 C34 C33 117.9(3) . . ?
C35 C34 C39 122.0(3) . . ?
C33 C34 C39 120.1(3) . . ?
C34 C35 C36 123.7(3) . . ?
C34 C35 H35 118.2 . . ?
C36 C35 H35 118.2 . . ?
C37 C36 C35 116.6(3) . . ?
C37 C36 C30 121.8(3) . . ?
C35 C36 C30 121.6(3) . . ?
C36 C37 C38 121.4(3) . . ?
C36 C37 H37 119.3 . . ?
C38 C37 H37 119.3 . . ?
C37 C38 C33 120.5(4) . . ?
C37 C38 H38 119.7 . . ?
C33 C38 H38 119.7 . . ?
C34 C39 C2 113.7(3) . . ?
C34 C39 H39A 108.8 . . ?
C2 C39 H39A 108.8 . . ?
C34 C39 H39B 108.8 . . ?
C2 C39 H39B 108.8 . . ?
H39A C39 H39B 107.7 . . ?
O1 C40 C41 107.6(4) . . ?
O1 C40 H40A 110.2 . . ?
C41 C40 H40A 110.2 . . ?
O1 C40 H40B 110.2 . . ?
C41 C40 H40B 110.2 . . ?
H40A C40 H40B 108.5 . . ?
C40 C41 H41A 109.5 . . ?
C40 C41 H41B 109.5 . . ?
H41A C41 H41B 109.5 . . ?
C40 C41 H41C 109.5 . . ?
H41A C41 H41C 109.5 . . ?
H41B C41 H41C 109.5 . . ?
O2 C42 C43 108.2(3) . . ?
O2 C42 H42A 110.1 . . ?
C43 C42 H42A 110.1 . . ?
O2 C42 H42B 110.1 . . ?
C43 C42 H42B 110.1 . . ?
H42A C42 H42B 108.4 . . ?
C42 C43 H43A 109.5 . . ?
C42 C43 H43B 109.5 . . ?
H43A C43 H43B 109.5 . . ?
C42 C43 H43C 109.5 . . ?
H43A C43 H43C 109.5 . . ?
H43B C43 H43C 109.5 . . ?
O3 C44 C45 111.9(3) . . ?
O3 C44 H44A 109.2 . . ?
C45 C44 H44A 109.2 . . ?
O3 C44 H44B 109.2 . . ?
C45 C44 H44B 109.2 . . ?
H44A C44 H44B 107.9 . . ?
C44 C45 H45A 109.5 . . ?
C44 C45 H45B 109.5 . . ?
H45A C45 H45B 109.5 . . ?
C44 C45 H45C 109.5 . . ?
H45A C45 H45C 109.5 . . ?
H45B C45 H45C 109.5 . . ?
O4 C46 C47 111.3(3) . . ?
O4 C46 H46A 109.4 . . ?
C47 C46 H46A 109.4 . . ?
O4 C46 H46B 109.4 . . ?
C47 C46 H46B 109.4 . . ?
H46A C46 H46B 108.0 . . ?
C46 C47 H47A 109.5 . . ?
C46 C47 H47B 109.5 . . ?
H47A C47 H47B 109.5 . . ?
C46 C47 H47C 109.5 . . ?
H47A C47 H47C 109.5 . . ?
H47B C47 H47C 109.5 . . ?
O5 C48 C49 105.4(3) . . ?
O5 C48 H48A 110.7 . . ?
C49 C48 H48A 110.7 . . ?
O5 C48 H48B 110.7 . . ?
C49 C48 H48B 110.7 . . ?
H48A C48 H48B 108.8 . . ?
C48 C49 H49A 109.5 . . ?
C48 C49 H49B 109.5 . . ?
H49A C49 H49B 109.5 . . ?
C48 C49 H49C 109.5 . . ?
H49A C49 H49C 109.5 . . ?
H49B C49 H49C 109.5 . . ?
O6 C50 C51 109.5(4) . . ?
O6 C50 H50A 109.8 . . ?
C51 C50 H50A 109.8 . . ?
O6 C50 H50B 109.8 . . ?
C51 C50 H50B 109.8 . . ?
H50A C50 H50B 108.2 . . ?
C50 C51 H51A 109.5 . . ?
C50 C51 H51B 109.5 . . ?
H51A C51 H51B 109.5 . . ?
C50 C51 H51C 109.5 . . ?
H51A C51 H51C 109.5 . . ?
H51B C51 H51C 109.5 . . ?
C52 O7 C91 117.9(3) . . ?
C58 O8 C93 117.3(2) . . ?
C65 O9 C95 119.0(2) . . ?
C71 O10 C97 117.6(2) . . ?
C78 O11 C99 118.3(2) . . ?
C84 O12 C103 121.8(5) . . ?
C84 O12 C101 114.2(4) . . ?
O7 C52 C57 123.6(3) . . ?
O7 C52 C53 116.9(3) . . ?
C57 C52 C53 119.5(3) . . ?
C54 C53 C52 118.0(3) . . ?
C54 C53 C90 121.1(3) . . ?
C52 C53 C90 120.9(3) . . ?
C53 C54 C55 123.9(3) . . ?
C53 C54 H54 118.1 . . ?
C55 C54 H54 118.1 . . ?
C56 C55 C54 116.6(3) . . ?
C56 C55 C61 121.8(3) . . ?
C54 C55 C61 121.5(3) . . ?
C55 C56 C57 121.7(3) . . ?
C55 C56 H56 119.2 . . ?
C57 C56 H56 119.2 . . ?
C52 C57 C56 120.2(3) . . ?
C52 C57 H57 119.9 . . ?
C56 C57 H57 119.9 . . ?
O8 C58 C63 124.1(3) . . ?
O8 C58 C59 115.9(3) . . ?
C63 C58 C59 119.9(3) . . ?
C60 C59 C58 118.8(3) . . ?
C60 C59 C64 120.1(3) . . ?
C58 C59 C64 121.1(3) . . ?
C59 C60 C61 122.4(3) . . ?
C59 C60 H60 118.8 . . ?
C61 C60 H60 118.8 . . ?
C62 C61 C60 117.4(3) . . ?
C62 C61 C55 120.7(3) . . ?
C60 C61 C55 122.0(3) . . ?
C61 C62 C63 121.9(3) . . ?
C61 C62 H62 119.1 . . ?
C63 C62 H62 119.1 . . ?
C58 C63 C62 119.6(3) . . ?
C58 C63 H63 120.2 . . ?
C62 C63 H63 120.2 . . ?
C59 C64 C66 115.3(2) . . ?
C59 C64 H64A 108.4 . . ?
C66 C64 H64A 108.4 . . ?
C59 C64 H64B 108.4 . . ?
C66 C64 H64B 108.4 . . ?
H64A C64 H64B 107.5 . . ?
O9 C65 C70 125.5(3) . . ?
O9 C65 C66 115.4(2) . . ?
C70 C65 C66 119.0(3) . . ?
C67 C66 C65 119.0(3) . . ?
C67 C66 C64 123.6(2) . . ?
C65 C66 C64 117.4(2) . . ?
C66 C67 C68 123.3(3) . . ?
C66 C67 H67 118.4 . . ?
C68 C67 H67 118.4 . . ?
C69 C68 C67 116.3(3) . . ?
C69 C68 C74 121.1(3) . . ?
C67 C68 C74 122.6(2) . . ?
C68 C69 C70 122.3(3) . . ?
C68 C69 H69 118.9 . . ?
C70 C69 H69 118.9 . . ?
C65 C70 C69 120.2(3) . . ?
C65 C70 H70 119.9 . . ?
C69 C70 H70 119.9 . . ?
O10 C71 C76 124.9(3) . . ?
O10 C71 C72 115.9(2) . . ?
C76 C71 C72 119.1(3) . . ?
C73 C72 C71 118.6(2) . . ?
C73 C72 C77 122.6(2) . . ?
C71 C72 C77 118.8(2) . . ?
C72 C73 C74 122.9(3) . . ?
C72 C73 H73 118.6 . . ?
C74 C73 H73 118.6 . . ?
C75 C74 C73 116.4(3) . . ?
C75 C74 C68 121.9(3) . . ?
C73 C74 C68 121.6(3) . . ?
C76 C75 C74 122.4(3) . . ?
C76 C75 H75 118.8 . . ?
C74 C75 H75 118.8 . . ?
C75 C76 C71 120.5(3) . . ?
C75 C76 H76 119.7 . . ?
C71 C76 H76 119.7 . . ?
C79 C77 C72 112.4(2) . . ?
C79 C77 H77A 109.1 . . ?
C72 C77 H77A 109.1 . . ?
C79 C77 H77B 109.1 . . ?
C72 C77 H77B 109.1 . . ?
H77A C77 H77B 107.9 . . ?
O11 C78 C83 124.5(3) . . ?
O11 C78 C79 115.7(3) . . ?
C83 C78 C79 119.9(3) . . ?
C80 C79 C78 117.9(3) . . ?
C80 C79 C77 120.9(2) . . ?
C78 C79 C77 121.2(2) . . ?
C79 C80 C81 123.2(3) . . ?
C79 C80 H80 118.4 . . ?
C81 C80 H80 118.4 . . ?
C82 C81 C80 116.7(3) . . ?
C82 C81 C87 122.6(3) . . ?
C80 C81 C87 120.5(3) . . ?
C81 C82 C83 122.1(3) . . ?
C81 C82 H82 119.0 . . ?
C83 C82 H82 119.0 . . ?
C78 C83 C82 120.2(3) . . ?
C78 C83 H83 119.9 . . ?
C82 C83 H83 119.9 . . ?
C89 C84 O12 124.2(3) . . ?
C89 C84 C85 121.2(3) . . ?
O12 C84 C85 114.6(3) . . ?
C86 C85 C84 117.9(3) . . ?
C86 C85 C90 123.8(3) . . ?
C84 C85 C90 118.3(3) . . ?
C85 C86 C87 122.2(3) . . ?
C85 C86 H86 118.9 . . ?
C87 C86 H86 118.9 . . ?
C88 C87 C86 117.7(3) . . ?
C88 C87 C81 120.1(3) . . ?
C86 C87 C81 122.1(3) . . ?
C87 C88 C89 121.5(3) . . ?
C87 C88 H88 119.3 . . ?
C89 C88 H88 119.3 . . ?
C84 C89 C88 119.6(3) . . ?
C84 C89 H89 120.2 . . ?
C88 C89 H89 120.2 . . ?
C53 C90 C85 115.8(2) . . ?
C53 C90 H90A 108.3 . . ?
C85 C90 H90A 108.3 . . ?
C53 C90 H90B 108.3 . . ?
C85 C90 H90B 108.3 . . ?
H90A C90 H90B 107.4 . . ?
O7 C91 C92 108.4(3) . . ?
O7 C91 H91A 110.0 . . ?
C92 C91 H91A 110.0 . . ?
O7 C91 H91B 110.0 . . ?
C92 C91 H91B 110.0 . . ?
H91A C91 H91B 108.4 . . ?
C91 C92 H92A 109.5 . . ?
C91 C92 H92B 109.5 . . ?
H92A C92 H92B 109.5 . . ?
C91 C92 H92C 109.5 . . ?
H92A C92 H92C 109.5 . . ?
H92B C92 H92C 109.5 . . ?
O8 C93 C94 108.7(3) . . ?
O8 C93 H93A 110.0 . . ?
C94 C93 H93A 110.0 . . ?
O8 C93 H93B 110.0 . . ?
C94 C93 H93B 110.0 . . ?
H93A C93 H93B 108.3 . . ?
C93 C94 H94A 109.5 . . ?
C93 C94 H94B 109.5 . . ?
H94A C94 H94B 109.5 . . ?
C93 C94 H94C 109.5 . . ?
H94A C94 H94C 109.5 . . ?
H94B C94 H94C 109.5 . . ?
O9 C95 C96 112.0(3) . . ?
O9 C95 H95A 109.2 . . ?
C96 C95 H95A 109.2 . . ?
O9 C95 H95B 109.2 . . ?
C96 C95 H95B 109.2 . . ?
H95A C95 H95B 107.9 . . ?
C95 C96 H96A 109.5 . . ?
C95 C96 H96B 109.5 . . ?
H96A C96 H96B 109.5 . . ?
C95 C96 H96C 109.5 . . ?
H96A C96 H96C 109.5 . . ?
H96B C96 H96C 109.5 . . ?
O10 C97 C98 107.7(3) . . ?
O10 C97 H97A 110.2 . . ?
C98 C97 H97A 110.2 . . ?
O10 C97 H97B 110.2 . . ?
C98 C97 H97B 110.2 . . ?
H97A C97 H97B 108.5 . . ?
C97 C98 H98A 109.5 . . ?
C97 C98 H98B 109.5 . . ?
H98A C98 H98B 109.5 . . ?
C97 C98 H98C 109.5 . . ?
H98A C98 H98C 109.5 . . ?
H98B C98 H98C 109.5 . . ?
O11 C99 C100 105.9(3) . . ?
O11 C99 H99A 110.6 . . ?
C100 C99 H99A 110.6 . . ?
O11 C99 H99B 110.6 . . ?
C100 C99 H99B 110.6 . . ?
H99A C99 H99B 108.7 . . ?
C99 C100 H10A 109.5 . . ?
C99 C100 H10B 109.5 . . ?
H10A C100 H10B 109.5 . . ?
C99 C100 H10C 109.5 . . ?
H10A C100 H10C 109.5 . . ?
H10B C100 H10C 109.5 . . ?
C102 C101 O12 105.0(7) . . ?
C102 C101 H10D 110.7 . . ?
O12 C101 H10D 110.7 . . ?
C102 C101 H10E 110.7 . . ?
O12 C101 H10E 110.7 . . ?
H10D C101 H10E 108.8 . . ?
C101 C102 H10F 109.5 . . ?
C101 C102 H10G 109.5 . . ?
H10F C102 H10G 109.5 . . ?
C101 C102 H10H 109.5 . . ?
H10F C102 H10H 109.5 . . ?
H10G C102 H10H 109.5 . . ?
O12 C103 C104 105.6(7) . . ?
O12 C103 H10I 110.6 . . ?
C104 C103 H10I 110.6 . . ?
O12 C103 H10J 110.6 . . ?
C104 C103 H10J 110.6 . . ?
H10I C103 H10J 108.7 . . ?
C103 C104 H10K 109.5 . . ?
C103 C104 H10L 109.5 . . ?
H10K C104 H10L 109.5 . . ?
C103 C104 H10M 109.5 . . ?
H10K C104 H10M 109.5 . . ?
H10L C104 H10M 109.5 . . ?

loop_
_geom_torsion_atom_site_label_1
_geom_torsion_atom_site_label_2
_geom_torsion_atom_site_label_3
_geom_torsion_atom_site_label_4
_geom_torsion
_geom_torsion_site_symmetry_1
_geom_torsion_site_symmetry_2
_geom_torsion_site_symmetry_3
_geom_torsion_site_symmetry_4
_geom_torsion_publ_flag
C40 O1 C1 C6 7.4(5) . . . . ?
C40 O1 C1 C2 -170.6(3) . . . . ?
O1 C1 C2 C3 -178.5(3) . . . . ?
C6 C1 C2 C3 3.3(5) . . . . ?
O1 C1 C2 C39 -2.4(4) . . . . ?
C6 C1 C2 C39 179.5(3) . . . . ?
C1 C2 C3 C4 -2.1(5) . . . . ?
C39 C2 C3 C4 -178.1(3) . . . . ?
C2 C3 C4 C5 0.5(5) . . . . ?
C2 C3 C4 C10 179.8(3) . . . . ?
C3 C4 C5 C6 -0.3(5) . . . . ?
C10 C4 C5 C6 -179.6(3) . . . . ?
C4 C5 C6 C1 1.7(5) . . . . ?
O1 C1 C6 C5 178.9(3) . . . . ?
C2 C1 C6 C5 -3.1(5) . . . . ?
C42 O2 C7 C12 9.7(5) . . . . ?
C42 O2 C7 C8 -170.4(3) . . . . ?
O2 C7 C8 C9 -179.9(3) . . . . ?
C12 C7 C8 C9 -0.1(5) . . . . ?
O2 C7 C8 C13 -0.6(4) . . . . ?
C12 C7 C8 C13 179.3(3) . . . . ?
C7 C8 C9 C10 0.3(5) . . . . ?
C13 C8 C9 C10 -179.1(3) . . . . ?
C8 C9 C10 C11 -0.7(5) . . . . ?
C8 C9 C10 C4 179.2(3) . . . . ?
C5 C4 C10 C11 31.6(5) . . . . ?
C3 C4 C10 C11 -147.7(3) . . . . ?
C5 C4 C10 C9 -148.3(3) . . . . ?
C3 C4 C10 C9 32.4(5) . . . . ?
C9 C10 C11 C12 0.9(5) . . . . ?
C4 C10 C11 C12 -179.0(3) . . . . ?
O2 C7 C12 C11 -179.8(3) . . . . ?
C8 C7 C12 C11 0.3(5) . . . . ?
C10 C11 C12 C7 -0.8(6) . . . . ?
C9 C8 C13 C15 -8.6(5) . . . . ?
C7 C8 C13 C15 172.0(3) . . . . ?
C44 O3 C14 C19 20.5(5) . . . . ?
C44 O3 C14 C15 -163.1(3) . . . . ?
C19 C14 C15 C16 -1.8(5) . . . . ?
O3 C14 C15 C16 -178.3(3) . . . . ?
C19 C14 C15 C13 174.4(3) . . . . ?
O3 C14 C15 C13 -2.2(5) . . . . ?
C8 C13 C15 C16 87.4(4) . . . . ?
C8 C13 C15 C14 -88.7(4) . . . . ?
C14 C15 C16 C17 2.3(5) . . . . ?
C13 C15 C16 C17 -173.9(3) . . . . ?
C15 C16 C17 C18 -1.8(5) . . . . ?
C15 C16 C17 C23 175.1(3) . . . . ?
C16 C17 C18 C19 0.8(5) . . . . ?
C23 C17 C18 C19 -176.1(3) . . . . ?
O3 C14 C19 C18 177.1(3) . . . . ?
C15 C14 C19 C18 0.8(5) . . . . ?
C17 C18 C19 C14 -0.4(5) . . . . ?
C46 O4 C20 C25 21.6(5) . . . . ?
C46 O4 C20 C21 -158.1(3) . . . . ?
O4 C20 C21 C22 178.4(3) . . . . ?
C25 C20 C21 C22 -1.4(5) . . . . ?
O4 C20 C21 C26 5.0(4) . . . . ?
C25 C20 C21 C26 -174.8(3) . . . . ?
C20 C21 C22 C23 -0.9(5) . . . . ?
C26 C21 C22 C23 172.3(3) . . . . ?
C21 C22 C23 C24 3.1(5) . . . . ?
C21 C22 C23 C17 -174.0(3) . . . . ?
C18 C17 C23 C22 138.4(3) . . . . ?
C16 C17 C23 C22 -38.4(5) . . . . ?
C18 C17 C23 C24 -38.6(5) . . . . ?
C16 C17 C23 C24 144.6(3) . . . . ?
C22 C23 C24 C25 -3.0(5) . . . . ?
C17 C23 C24 C25 174.0(3) . . . . ?
C23 C24 C25 C20 0.8(5) . . . . ?
O4 C20 C25 C24 -178.3(3) . . . . ?
C21 C20 C25 C24 1.4(5) . . . . ?
C22 C21 C26 C28 -104.4(3) . . . . ?
C20 C21 C26 C28 68.8(4) . . . . ?
C48 O5 C27 C32 -10.5(4) . . . . ?
C48 O5 C27 C28 169.7(3) . . . . ?
O5 C27 C28 C29 178.8(3) . . . . ?
C32 C27 C28 C29 -1.0(4) . . . . ?
O5 C27 C28 C26 -5.6(4) . . . . ?
C32 C27 C28 C26 174.5(3) . . . . ?
C21 C26 C28 C29 47.5(4) . . . . ?
C21 C26 C28 C27 -128.0(3) . . . . ?
C27 C28 C29 C30 0.4(4) . . . . ?
C26 C28 C29 C30 -175.2(3) . . . . ?
C28 C29 C30 C31 0.7(4) . . . . ?
C28 C29 C30 C36 -178.3(3) . . . . ?
C29 C30 C31 C32 -1.0(5) . . . . ?
C36 C30 C31 C32 177.9(3) . . . . ?
O5 C27 C32 C31 -179.2(3) . . . . ?
C28 C27 C32 C31 0.6(5) . . . . ?
C30 C31 C32 C27 0.4(5) . . . . ?
C50 O6 C33 C38 -31.1(6) . . . . ?
C50 O6 C33 C34 149.4(4) . . . . ?
O6 C33 C34 C35 -179.1(3) . . . . ?
C38 C33 C34 C35 1.3(5) . . . . ?
O6 C33 C34 C39 -1.8(5) . . . . ?
C38 C33 C34 C39 178.7(4) . . . . ?
C33 C34 C35 C36 -1.6(5) . . . . ?
C39 C34 C35 C36 -178.9(3) . . . . ?
C34 C35 C36 C37 0.3(5) . . . . ?
C34 C35 C36 C30 -179.1(3) . . . . ?
C29 C30 C36 C37 -152.6(3) . . . . ?
C31 C30 C36 C37 28.5(5) . . . . ?
C29 C30 C36 C35 26.8(4) . . . . ?
C31 C30 C36 C35 -152.1(3) . . . . ?
C35 C36 C37 C38 1.2(5) . . . . ?
C30 C36 C37 C38 -179.4(4) . . . . ?
C36 C37 C38 C33 -1.4(6) . . . . ?
O6 C33 C38 C37 -179.4(4) . . . . ?
C34 C33 C38 C37 0.1(6) . . . . ?
C35 C34 C39 C2 31.4(5) . . . . ?
C33 C34 C39 C2 -145.9(3) . . . . ?
C3 C2 C39 C34 -118.1(4) . . . . ?
C1 C2 C39 C34 65.8(4) . . . . ?
C1 O1 C40 C41 174.6(4) . . . . ?
C7 O2 C42 C43 -178.1(3) . . . . ?
C14 O3 C44 C45 69.2(4) . . . . ?
C20 O4 C46 C47 166.4(3) . . . . ?
C27 O5 C48 C49 -168.2(3) . . . . ?
C33 O6 C50 C51 -169.7(4) . . . . ?
C91 O7 C52 C57 7.6(4) . . . . ?
C91 O7 C52 C53 -171.3(3) . . . . ?
O7 C52 C53 C54 -178.8(3) . . . . ?
C57 C52 C53 C54 2.2(4) . . . . ?
O7 C52 C53 C90 1.7(4) . . . . ?
C57 C52 C53 C90 -177.4(3) . . . . ?
C52 C53 C54 C55 0.0(4) . . . . ?
C90 C53 C54 C55 179.6(3) . . . . ?
C53 C54 C55 C56 -2.4(4) . . . . ?
C53 C54 C55 C61 178.3(3) . . . . ?
C54 C55 C56 C57 2.6(5) . . . . ?
C61 C55 C56 C57 -178.1(3) . . . . ?
O7 C52 C57 C56 179.1(3) . . . . ?
C53 C52 C57 C56 -2.0(5) . . . . ?
C55 C56 C57 C52 -0.5(5) . . . . ?
C93 O8 C58 C63 -6.2(4) . . . . ?
C93 O8 C58 C59 174.0(3) . . . . ?
O8 C58 C59 C60 178.9(3) . . . . ?
C63 C58 C59 C60 -0.8(4) . . . . ?
O8 C58 C59 C64 -3.0(4) . . . . ?
C63 C58 C59 C64 177.3(3) . . . . ?
C58 C59 C60 C61 -1.6(4) . . . . ?
C64 C59 C60 C61 -179.7(3) . . . . ?
C59 C60 C61 C62 2.9(4) . . . . ?
C59 C60 C61 C55 -176.7(3) . . . . ?
C56 C55 C61 C62 31.6(4) . . . . ?
C54 C55 C61 C62 -149.2(3) . . . . ?
C56 C55 C61 C60 -148.9(3) . . . . ?
C54 C55 C61 C60 30.4(4) . . . . ?
C60 C61 C62 C63 -1.8(4) . . . . ?
C55 C61 C62 C63 177.7(3) . . . . ?
O8 C58 C63 C62 -177.9(3) . . . . ?
C59 C58 C63 C62 1.8(5) . . . . ?
C61 C62 C63 C58 -0.5(5) . . . . ?
C60 C59 C64 C66 -88.4(3) . . . . ?
C58 C59 C64 C66 93.4(3) . . . . ?
C95 O9 C65 C70 14.0(4) . . . . ?
C95 O9 C65 C66 -168.6(3) . . . . ?
O9 C65 C66 C67 -179.7(2) . . . . ?
C70 C65 C66 C67 -2.1(4) . . . . ?
O9 C65 C66 C64 1.2(4) . . . . ?
C70 C65 C66 C64 178.8(3) . . . . ?
C59 C64 C66 C67 4.7(4) . . . . ?
C59 C64 C66 C65 -176.2(3) . . . . ?
C65 C66 C67 C68 1.3(4) . . . . ?
C64 C66 C67 C68 -179.6(3) . . . . ?
C66 C67 C68 C69 0.3(4) . . . . ?
C66 C67 C68 C74 177.9(3) . . . . ?
C67 C68 C69 C70 -1.3(5) . . . . ?
C74 C68 C69 C70 -179.0(3) . . . . ?
O9 C65 C70 C69 178.5(3) . . . . ?
C66 C65 C70 C69 1.1(5) . . . . ?
C68 C69 C70 C65 0.6(5) . . . . ?
C97 O10 C71 C76 -1.1(4) . . . . ?
C97 O10 C71 C72 178.7(3) . . . . ?
O10 C71 C72 C73 178.0(3) . . . . ?
C76 C71 C72 C73 -2.2(4) . . . . ?
O10 C71 C72 C77 -1.9(4) . . . . ?
C76 C71 C72 C77 177.9(3) . . . . ?
C71 C72 C73 C74 1.7(4) . . . . ?
C77 C72 C73 C74 -178.5(3) . . . . ?
C72 C73 C74 C75 -0.1(4) . . . . ?
C72 C73 C74 C68 -178.6(3) . . . . ?
C69 C68 C74 C75 -12.6(4) . . . . ?
C67 C68 C74 C75 169.9(3) . . . . ?
C69 C68 C74 C73 165.9(3) . . . . ?
C67 C68 C74 C73 -11.6(4) . . . . ?
C73 C74 C75 C76 -1.0(4) . . . . ?
C68 C74 C75 C76 177.6(3) . . . . ?
C74 C75 C76 C71 0.4(5) . . . . ?
O10 C71 C76 C75 -178.9(3) . . . . ?
C72 C71 C76 C75 1.3(5) . . . . ?
C73 C72 C77 C79 107.1(3) . . . . ?
C71 C72 C77 C79 -73.1(3) . . . . ?
C99 O11 C78 C83 0.9(4) . . . . ?
C99 O11 C78 C79 -179.2(2) . . . . ?
O11 C78 C79 C80 178.4(2) . . . . ?
C83 C78 C79 C80 -1.7(4) . . . . ?
O11 C78 C79 C77 1.5(4) . . . . ?
C83 C78 C79 C77 -178.6(3) . . . . ?
C72 C77 C79 C80 -54.2(3) . . . . ?
C72 C77 C79 C78 122.6(3) . . . . ?
C78 C79 C80 C81 -0.6(4) . . . . ?
C77 C79 C80 C81 176.3(2) . . . . ?
C79 C80 C81 C82 2.4(4) . . . . ?
C79 C80 C81 C87 -172.4(3) . . . . ?
C80 C81 C82 C83 -2.0(4) . . . . ?
C87 C81 C82 C83 172.8(3) . . . . ?
O11 C78 C83 C82 -177.9(3) . . . . ?
C79 C78 C83 C82 2.2(4) . . . . ?
C81 C82 C83 C78 -0.3(4) . . . . ?
C103 O12 C84 C89 -23.6(6) . . . . ?
C101 O12 C84 C89 6.5(6) . . . . ?
C103 O12 C84 C85 156.5(5) . . . . ?
C101 O12 C84 C85 -173.3(5) . . . . ?
C89 C84 C85 C86 2.3(5) . . . . ?
O12 C84 C85 C86 -177.9(3) . . . . ?
C89 C84 C85 C90 -177.2(3) . . . . ?
O12 C84 C85 C90 2.7(4) . . . . ?
C84 C85 C86 C87 -1.8(4) . . . . ?
C90 C85 C86 C87 177.6(3) . . . . ?
C85 C86 C87 C88 -0.1(4) . . . . ?
C85 C86 C87 C81 175.9(3) . . . . ?
C82 C81 C87 C88 -48.1(4) . . . . ?
C80 C81 C87 C88 126.4(3) . . . . ?
C82 C81 C87 C86 136.0(3) . . . . ?
C80 C81 C87 C86 -49.5(4) . . . . ?
C86 C87 C88 C89 1.7(4) . . . . ?
C81 C87 C88 C89 -174.4(3) . . . . ?
O12 C84 C89 C88 179.4(3) . . . . ?
C85 C84 C89 C88 -0.8(5) . . . . ?
C87 C88 C89 C84 -1.3(5) . . . . ?
C54 C53 C90 C85 79.0(4) . . . . ?
C52 C53 C90 C85 -101.4(3) . . . . ?
C86 C85 C90 C53 -5.9(4) . . . . ?
C84 C85 C90 C53 173.5(3) . . . . ?
C52 O7 C91 C92 179.8(3) . . . . ?
C58 O8 C93 C94 178.1(3) . . . . ?
C65 O9 C95 C96 80.7(3) . . . . ?
C71 O10 C97 C98 -178.7(3) . . . . ?
C78 O11 C99 C100 -179.3(3) . . . . ?
C84 O12 C101 C102 177.1(6) . . . . ?
C103 O12 C101 C102 -69.9(15) . . . . ?
C84 O12 C103 C104 98.9(8) . . . . ?
C101 O12 C103 C104 17.5(11) . . . . ?

_refine_diff_density_max         0.452
_refine_diff_density_min         -0.430
_refine_diff_density_rms         0.107

_shelxl_version_number           2013-2

_shelx_res_file                  
; 
TITL mo_30725a in P-1 
CELL 0.71073  13.7149  15.9855  20.8687 103.455 105.879  93.251 
ZERR    4.00   0.0012   0.0013   0.0017   0.001   0.001   0.002 
LATT 1 
SFAC C  H  O 
UNIT 204 216 24 
OMIT 2 -12 4 
OMIT 8 -1 1 
OMIT 5 -1 2 
OMIT 9 -1 1 
OMIT -2 -12 5 
OMIT -5 -1 3 
OMIT  -2.00  50.02 
L.S. 4 
ACTA 
BOND $H 
FMAP 2 
PLAN 1 
CONF 
DFIX 1.42 0.02 O12 C101, O12 C103 
DFIX 1.52 0.02 C101 C102, C103 C104 
EADP C101 C103 
SIZE 0.07 0.08 0.11 
TEMP -80 
WGHT    0.161200 
FVAR       0.09006   0.50758 
MOLE 1 
O1    3   -0.228466    0.609167   -0.016315    11.00000    0.05723    0.06159 = 
         0.04504    0.02100    0.00623   -0.00647 
O2    3    0.318570    0.484908   -0.232626    11.00000    0.06978    0.03137 = 
         0.04053   -0.00335    0.00045    0.01222 
O3    3    0.263128    0.770669   -0.196701    11.00000    0.08875    0.03760 = 
         0.02251    0.00873    0.00356   -0.00073 
O4    3    0.418816    0.857519    0.302409    11.00000    0.05918    0.03365 = 
         0.02414    0.00408    0.01263    0.01145 
O5    3    0.314354    0.684807    0.341350    11.00000    0.05735    0.04334 = 
         0.02074    0.01381    0.00985    0.00918 
O6    3   -0.250234    0.857636    0.012280    11.00000    0.03748    0.12994 = 
         0.05802    0.05083    0.01896    0.03462 
C1    1   -0.154071    0.586236   -0.045987    11.00000    0.05196    0.05264 = 
         0.03240    0.01523   -0.00187   -0.00484 
C2    1   -0.096333    0.654156   -0.057383    11.00000    0.04308    0.04404 = 
         0.02437    0.01306   -0.00504   -0.00344 
C3    1   -0.021164    0.635700   -0.088661    11.00000    0.05735    0.03566 = 
         0.02536    0.00956   -0.00286   -0.00483 
AFIX  43 
H3    2    0.015560    0.681904   -0.097365    11.00000   -1.20000 
AFIX   0 
C4    1    0.003783    0.550668   -0.108437    11.00000    0.04607    0.03707 = 
         0.02772    0.00805   -0.00582   -0.00705 
C5    1   -0.053355    0.485601   -0.094787    11.00000    0.06625    0.03168 = 
         0.04182    0.00954   -0.00482   -0.00595 
AFIX  43 
H5    2   -0.039394    0.427502   -0.107396    11.00000   -1.20000 
AFIX   0 
C6    1   -0.129458    0.502456   -0.063634    11.00000    0.06301    0.04109 = 
         0.04419    0.01587   -0.00173   -0.01053 
AFIX  43 
H6    2   -0.165316    0.456403   -0.054173    11.00000   -1.20000 
AFIX   0 
C7    1    0.239826    0.495959   -0.205375    11.00000    0.06321    0.03489 = 
         0.03051    0.00369    0.00066    0.01274 
C8    1    0.248517    0.575993   -0.157383    11.00000    0.05964    0.02510 = 
         0.02360    0.00665   -0.00136    0.00409 
C9    1    0.171312    0.591988   -0.127336    11.00000    0.06311    0.02629 = 
         0.02593    0.00467    0.00097   -0.00097 
AFIX  43 
H9    2    0.177194    0.646228   -0.095060    11.00000   -1.20000 
AFIX   0 
C10   1    0.084641    0.532033   -0.142163    11.00000    0.05147    0.03263 = 
         0.03130    0.00982   -0.00763   -0.00066 
C11   1    0.078483    0.453975   -0.190147    11.00000    0.05618    0.02760 = 
         0.04945    0.00115    0.00002   -0.00226 
AFIX  43 
H11   2    0.020345    0.411898   -0.202131    11.00000   -1.20000 
AFIX   0 
C12   1    0.155635    0.435869   -0.221175    11.00000    0.06787    0.02691 = 
         0.04602   -0.00236   -0.00690    0.00034 
AFIX  43 
H12   2    0.149872    0.381633   -0.253429    11.00000   -1.20000 
AFIX   0 
C13   1    0.343122    0.640361   -0.140575    11.00000    0.06093    0.03008 = 
         0.02862    0.00491    0.00983    0.00232 
AFIX  23 
H13A  2    0.403370    0.616575   -0.116305    11.00000   -1.20000 
H13B  2    0.353503    0.647864   -0.184121    11.00000   -1.20000 
AFIX   0 
C14   1    0.294177    0.791788   -0.125441    11.00000    0.05342    0.03679 = 
         0.02025    0.00943    0.00518   -0.00364 
C15   1    0.336260    0.727706   -0.096277    11.00000    0.04394    0.02876 = 
         0.02963    0.00666    0.01017   -0.00366 
C16   1    0.366348    0.743804   -0.025403    11.00000    0.04940    0.03115 = 
         0.02501    0.00899    0.00652   -0.00287 
AFIX  43 
H16   2    0.397563    0.700924   -0.005065    11.00000   -1.20000 
AFIX   0 
C17   1    0.352872    0.820531    0.017789    11.00000    0.03924    0.03184 = 
         0.02534    0.00842    0.00883   -0.00416 
C18   1    0.310552    0.881972   -0.012649    11.00000    0.05202    0.02795 = 
         0.03064    0.00584    0.00949    0.00060 
AFIX  43 
H18   2    0.301273    0.935124    0.015410    11.00000   -1.20000 
AFIX   0 
C19   1    0.280400    0.868325   -0.084599    11.00000    0.06490    0.03131 = 
         0.02607    0.01053    0.00668    0.00602 
AFIX  43 
H19   2    0.250653    0.911740   -0.104928    11.00000   -1.20000 
AFIX   0 
C20   1    0.409539    0.852979    0.234934    11.00000    0.03385    0.03257 = 
         0.02002    0.00412    0.00645    0.00561 
C21   1    0.371912    0.771341    0.189002    11.00000    0.03107    0.02773 = 
         0.02484    0.00841    0.00711    0.00578 
C22   1    0.358098    0.762628    0.119515    11.00000    0.03596    0.02628 = 
         0.02603    0.00358    0.00994   -0.00049 
AFIX  43 
H22   2    0.333514    0.707087    0.088336    11.00000   -1.20000 
AFIX   0 
C23   1    0.378838    0.832196    0.093364    11.00000    0.04042    0.02933 = 
         0.02307    0.00540    0.00844    0.00163 
C24   1    0.419787    0.912525    0.140675    11.00000    0.04847    0.02662 = 
         0.03057    0.00891    0.01019    0.00085 
AFIX  43 
H24   2    0.437812    0.960482    0.124699    11.00000   -1.20000 
AFIX   0 
C25   1    0.434244    0.922655    0.210646    11.00000    0.04721    0.02877 = 
         0.02811    0.00174    0.00716   -0.00022 
AFIX  43 
H25   2    0.461227    0.977640    0.242127    11.00000   -1.20000 
AFIX   0 
C26   1    0.336943    0.698154    0.215362    11.00000    0.04252    0.02924 = 
         0.02487    0.00634    0.01093    0.00428 
AFIX  23 
H26A  2    0.323652    0.642921    0.179133    11.00000   -1.20000 
H26B  2    0.391266    0.692481    0.255996    11.00000   -1.20000 
AFIX   0 
C27   1    0.233738    0.712441    0.300591    11.00000    0.03771    0.03006 = 
         0.02307    0.00562    0.00682   -0.00242 
C28   1    0.240941    0.715930    0.235082    11.00000    0.03969    0.02134 = 
         0.02276    0.00195    0.00620   -0.00411 
C29   1    0.159910    0.742132    0.191008    11.00000    0.03882    0.03241 = 
         0.02119    0.00670    0.00722   -0.00262 
AFIX  43 
H29   2    0.164291    0.744236    0.146747    11.00000   -1.20000 
AFIX   0 
C30   1    0.073112    0.765311    0.208564    11.00000    0.03163    0.02908 = 
         0.02535    0.00551    0.00406   -0.00374 
C31   1    0.068306    0.762759    0.273857    11.00000    0.03599    0.04307 = 
         0.03056    0.00694    0.01175   -0.00360 
AFIX  43 
H31   2    0.010204    0.779230    0.287720    11.00000   -1.20000 
AFIX   0 
C32   1    0.148083    0.736225    0.318995    11.00000    0.05014    0.03928 = 
         0.02325    0.00784    0.01449   -0.00190 
AFIX  43 
H32   2    0.143421    0.734475    0.363264    11.00000   -1.20000 
AFIX   0 
C33   1   -0.172556    0.836934    0.061831    11.00000    0.03532    0.07082 = 
         0.04133    0.02870    0.01100    0.01617 
C34   1   -0.106881    0.781681    0.038307    11.00000    0.04974    0.03740 = 
         0.03402    0.01502    0.00808   -0.00209 
C35   1   -0.029734    0.759274    0.086841    11.00000    0.03980    0.03225 = 
         0.03156    0.00866    0.00962    0.00295 
AFIX  43 
H35   2    0.013896    0.720654    0.071078    11.00000   -1.20000 
AFIX   0 
C36   1   -0.011953    0.790363    0.158399    11.00000    0.03444    0.03884 = 
         0.02898    0.01044    0.00590   -0.00321 
C37   1   -0.077379    0.846255    0.179534    11.00000    0.04474    0.07369 = 
         0.03585    0.01467    0.01417    0.01802 
AFIX  43 
H37   2   -0.067237    0.869667    0.227433    11.00000   -1.20000 
AFIX   0 
C38   1   -0.157325    0.868700    0.132205    11.00000    0.05668    0.08253 = 
         0.05004    0.02208    0.02461    0.03234 
AFIX  43 
H38   2   -0.202031    0.906086    0.148016    11.00000   -1.20000 
AFIX   0 
C39   1   -0.124544    0.745351   -0.038457    11.00000    0.05859    0.04596 = 
         0.03170    0.01616    0.00554    0.00809 
AFIX  23 
H39A  2   -0.083775    0.784291   -0.054800    11.00000   -1.20000 
H39B  2   -0.197550    0.744884   -0.062839    11.00000   -1.20000 
AFIX   0 
C40   1   -0.278880    0.547117    0.005955    11.00000    0.06739    0.08695 = 
         0.09704    0.05688    0.02505    0.00341 
AFIX  23 
H40A  2   -0.228434    0.522051    0.037608    11.00000   -1.20000 
H40B  2   -0.318546    0.499575   -0.034064    11.00000   -1.20000 
AFIX   0 
C41   1   -0.348411    0.591960    0.042143    11.00000    0.12592    0.12980 = 
         0.15134    0.07239    0.08745    0.02165 
AFIX 137 
H41A  2   -0.308111    0.637487    0.082571    11.00000   -1.50000 
H41B  2   -0.386273    0.549951    0.056930    11.00000   -1.50000 
H41C  2   -0.396651    0.617981    0.010766    11.00000   -1.50000 
AFIX   0 
C42   1    0.307101    0.410715   -0.289597    11.00000    0.08443    0.02609 = 
         0.03694   -0.00322    0.00521    0.01479 
AFIX  23 
H42A  2    0.249185    0.413758   -0.329196    11.00000   -1.20000 
H42B  2    0.293062    0.356798   -0.276235    11.00000   -1.20000 
AFIX   0 
C43   1    0.404038    0.410598   -0.309096    11.00000    0.08272    0.03667 = 
         0.06001    0.00388    0.01136    0.01548 
AFIX 137 
H43A  2    0.421125    0.466677   -0.317460    11.00000   -1.50000 
H43B  2    0.395225    0.364278   -0.351076    11.00000   -1.50000 
H43C  2    0.459394    0.400761   -0.271549    11.00000   -1.50000 
AFIX   0 
C44   1    0.245595    0.839320   -0.230198    11.00000    0.05846    0.04473 = 
         0.02594    0.01454    0.00483    0.00422 
AFIX  23 
H44A  2    0.198800    0.875836   -0.211407    11.00000   -1.20000 
H44B  2    0.212010    0.814252   -0.280115    11.00000   -1.20000 
AFIX   0 
C45   1    0.343889    0.895236   -0.220363    11.00000    0.06009    0.06893 = 
         0.04762    0.02358    0.01535    0.00555 
AFIX 137 
H45A  2    0.373898    0.924729   -0.171371    11.00000   -1.50000 
H45B  2    0.329501    0.938492   -0.247000    11.00000   -1.50000 
H45C  2    0.391994    0.858737   -0.236343    11.00000   -1.50000 
AFIX   0 
C46   1    0.421104    0.936989    0.347393    11.00000    0.11154    0.04119 = 
         0.03488    0.00247    0.02559    0.03064 
AFIX  23 
H46A  2    0.366514    0.968168    0.325417    11.00000   -1.20000 
H46B  2    0.487597    0.972479    0.357260    11.00000   -1.20000 
AFIX   0 
C47   1    0.406520    0.926202    0.412552    11.00000    0.05604    0.04525 = 
         0.02742    0.00185    0.00875    0.01314 
AFIX 137 
H47A  2    0.338439    0.895092    0.403297    11.00000   -1.50000 
H47B  2    0.412810    0.983345    0.444380    11.00000   -1.50000 
H47C  2    0.458616    0.892996    0.433299    11.00000   -1.50000 
AFIX   0 
C48   1    0.318050    0.694253    0.412148    11.00000    0.05691    0.04546 = 
         0.02001    0.00671    0.01366   -0.00210 
AFIX  23 
H48A  2    0.265389    0.652087    0.415774    11.00000   -1.20000 
H48B  2    0.306439    0.753585    0.433262    11.00000   -1.20000 
AFIX   0 
C49   1    0.424510    0.676850    0.447534    11.00000    0.06200    0.06181 = 
         0.03184    0.01646    0.00957    0.01822 
AFIX 137 
H49A  2    0.434762    0.618079    0.425740    11.00000   -1.50000 
H49B  2    0.431945    0.682224    0.496433    11.00000   -1.50000 
H49C  2    0.475523    0.719018    0.443264    11.00000   -1.50000 
AFIX   0 
C50   1   -0.342164    0.874348    0.025917    11.00000    0.04162    0.09384 = 
         0.06282    0.03725    0.01249    0.01154 
AFIX  23 
H50A  2   -0.331616    0.929931    0.061437    11.00000   -1.20000 
H50B  2   -0.366855    0.827682    0.043785    11.00000   -1.20000 
AFIX   0 
C51   1   -0.417793    0.878897   -0.037227    11.00000    0.05265    0.06983 = 
         0.06394    0.03003    0.00851    0.00906 
AFIX 137 
H51A  2   -0.389273    0.919516   -0.058101    11.00000   -1.50000 
H51B  2   -0.479052    0.898994   -0.026428    11.00000   -1.50000 
H51C  2   -0.435924    0.821242   -0.069625    11.00000   -1.50000 
AFIX   0 
O7    3   -0.222268    0.618955    0.762912    11.00000    0.02657    0.03898 = 
         0.04102    0.01580    0.01232    0.00351 
O8    3    0.300634    0.493480    0.524280    11.00000    0.04016    0.03323 = 
         0.03551    0.00090    0.01257    0.00017 
O9    3    0.537257    0.722722    0.685314    11.00000    0.02193    0.03360 = 
         0.03752    0.01211    0.00205    0.00153 
O10   3   -0.048015    0.920021    0.391129    11.00000    0.03283    0.02802 = 
         0.03842    0.01626    0.00301    0.00438 
O11   3   -0.260800    0.795845    0.334824    11.00000    0.02844    0.04085 = 
         0.02278    0.00951    0.00228    0.00894 
O12   3   -0.092113    0.918802    0.837128    11.00000    0.07926    0.03295 = 
         0.02283   -0.00063    0.01422   -0.00035 
C52   1   -0.149540    0.595404    0.731021    11.00000    0.02667    0.03328 = 
         0.02953    0.01552    0.00438    0.00380 
C53   1   -0.073686    0.662431    0.735171    11.00000    0.03269    0.02933 = 
         0.02332    0.01258    0.00320    0.00299 
C54   1   -0.001012    0.640747    0.702458    11.00000    0.03064    0.02976 = 
         0.03092    0.01361    0.00486   -0.00158 
AFIX  43 
H54   2    0.049729    0.685512    0.705184    11.00000   -1.20000 
AFIX   0 
C55   1    0.002837    0.556740    0.665364    11.00000    0.02706    0.02685 = 
         0.03292    0.01248    0.00320    0.00251 
C56   1   -0.069664    0.492526    0.664555    11.00000    0.02944    0.02992 = 
         0.04671    0.01175    0.01499    0.00301 
AFIX  43 
H56   2   -0.067778    0.434176    0.641535    11.00000   -1.20000 
AFIX   0 
C57   1   -0.145772    0.511272    0.696778    11.00000    0.03065    0.02959 = 
         0.04589    0.01747    0.00815   -0.00269 
AFIX  43 
H57   2   -0.195019    0.465912    0.695071    11.00000   -1.20000 
AFIX   0 
C58   1    0.226745    0.503573    0.556945    11.00000    0.03340    0.02342 = 
         0.03191    0.00797    0.01035    0.00400 
C59   1    0.251111    0.570440    0.618325    11.00000    0.03336    0.01980 = 
         0.02713    0.01120    0.00266    0.00105 
C60   1    0.178849    0.585026    0.653310    11.00000    0.03316    0.02146 = 
         0.02870    0.00864    0.00438    0.00235 
AFIX  43 
H60   2    0.195888    0.629160    0.695327    11.00000   -1.20000 
AFIX   0 
C61   1    0.082194    0.537434    0.629206    11.00000    0.03178    0.02443 = 
         0.03414    0.01337    0.00694    0.00301 
C62   1    0.061352    0.470791    0.569301    11.00000    0.02696    0.02571 = 
         0.03738    0.01021    0.00186   -0.00194 
AFIX  43 
H62   2   -0.003444    0.436159    0.552465    11.00000   -1.20000 
AFIX   0 
C63   1    0.132633    0.453301    0.533249    11.00000    0.03914    0.02260 = 
         0.03289    0.00394    0.00241   -0.00262 
AFIX  43 
H63   2    0.116626    0.407055    0.492587    11.00000   -1.20000 
AFIX   0 
C64   1    0.354631    0.623626    0.646977    11.00000    0.02329    0.02468 = 
         0.02983    0.00878    0.00303    0.00118 
AFIX  23 
H64A  2    0.405138    0.587649    0.632543    11.00000   -1.20000 
H64B  2    0.373577    0.637945    0.697949    11.00000   -1.20000 
AFIX   0 
C65   1    0.460339    0.757004    0.647470    11.00000    0.02367    0.03095 = 
         0.02477    0.00882    0.00483    0.00401 
C66   1    0.362899    0.707340    0.625273    11.00000    0.01896    0.02414 = 
         0.01779    0.00462    0.00451    0.00289 
C67   1    0.280973    0.737458    0.586351    11.00000    0.02029    0.02679 = 
         0.02403    0.00442    0.00774   -0.00179 
AFIX  43 
H67   2    0.215558    0.704286    0.572522    11.00000   -1.20000 
AFIX   0 
C68   1    0.289326    0.814492    0.566172    11.00000    0.02508    0.02825 = 
         0.02285    0.00673    0.00687    0.00012 
C69   1    0.386478    0.860449    0.587268    11.00000    0.02502    0.03144 = 
         0.04260    0.01908    0.00417   -0.00105 
AFIX  43 
H69   2    0.395638    0.912455    0.573782    11.00000   -1.20000 
AFIX   0 
C70   1    0.471113    0.832909    0.627583    11.00000    0.02186    0.03568 = 
         0.04413    0.01388    0.00254   -0.00493 
AFIX  43 
H70   2    0.536354    0.866369    0.641429    11.00000   -1.20000 
AFIX   0 
C71   1    0.034864    0.899557    0.434919    11.00000    0.02793    0.02820 = 
         0.02696    0.01224    0.00823    0.00710 
C72   1    0.025000    0.816254    0.445844    11.00000    0.02111    0.02333 = 
         0.02157    0.00511    0.00793    0.00307 
C73   1    0.108442    0.790475    0.488431    11.00000    0.02607    0.02073 = 
         0.02312    0.00773    0.00701    0.00254 
AFIX  43 
H73   2    0.102309    0.733672    0.494778    11.00000   -1.20000 
AFIX   0 
C74   1    0.200908    0.844512    0.522288    11.00000    0.02771    0.02589 = 
         0.02439    0.00870    0.00760    0.00088 
C75   1    0.206186    0.926650    0.511353    11.00000    0.02738    0.03018 = 
         0.03242    0.00934    0.00391   -0.00499 
AFIX  43 
H75   2    0.267454    0.965512    0.534069    11.00000   -1.20000 
AFIX   0 
C76   1    0.125542    0.954076    0.468596    11.00000    0.03460    0.02343 = 
         0.03477    0.01325    0.00766    0.00246 
AFIX  43 
H76   2    0.132413    1.010838    0.462269    11.00000   -1.20000 
AFIX   0 
C77   1   -0.076174    0.757886    0.410599    11.00000    0.02624    0.02447 = 
         0.01943    0.00571    0.00405    0.00139 
AFIX  23 
H77A  2   -0.098577    0.757684    0.361252    11.00000   -1.20000 
H77B  2   -0.066206    0.697808    0.413304    11.00000   -1.20000 
AFIX   0 
C78   1   -0.250636    0.806562    0.403425    11.00000    0.02951    0.02400 = 
         0.02140    0.00567    0.00058   -0.00051 
C79   1   -0.158403    0.786733    0.442730    11.00000    0.02526    0.01522 = 
         0.02332    0.00703    0.00413   -0.00103 
C80   1   -0.143259    0.798708    0.512975    11.00000    0.02230    0.02118 = 
         0.02548    0.00968    0.00374    0.00154 
AFIX  43 
H80   2   -0.081340    0.784910    0.539846    11.00000   -1.20000 
AFIX   0 
C81   1   -0.214616    0.830050    0.546055    11.00000    0.03092    0.02171 = 
         0.02816    0.00807    0.01020   -0.00221 
C82   1   -0.304865    0.846143    0.505066    11.00000    0.02750    0.02722 = 
         0.03296    0.00956    0.00940    0.00571 
AFIX  43 
H82   2   -0.356028    0.865776    0.525647    11.00000   -1.20000 
AFIX   0 
C83   1   -0.323618    0.834624    0.434576    11.00000    0.02327    0.03306 = 
         0.03149    0.01067    0.00300    0.00528 
AFIX  43 
H83   2   -0.386978    0.846126    0.407727    11.00000   -1.20000 
AFIX   0 
C84   1   -0.126780    0.900416    0.766133    11.00000    0.04356    0.03191 = 
         0.02394    0.00230    0.01279   -0.00353 
C85   1   -0.115871    0.816506    0.731843    11.00000    0.02777    0.03021 = 
         0.02352    0.00531    0.00965   -0.00157 
C86   1   -0.145918    0.794317    0.660364    11.00000    0.02539    0.02600 = 
         0.02660    0.00608    0.00985    0.00132 
AFIX  43 
H86   2   -0.137165    0.738334    0.636374    11.00000   -1.20000 
AFIX   0 
C87   1   -0.188692    0.851638    0.622413    11.00000    0.02518    0.02999 = 
         0.02777    0.00944    0.01082    0.00183 
C88   1   -0.200665    0.932561    0.658629    11.00000    0.03687    0.03308 = 
         0.03213    0.01145    0.01263    0.01101 
AFIX  43 
H88   2   -0.231228    0.972095    0.634004    11.00000   -1.20000 
AFIX   0 
C89   1   -0.168921    0.957460    0.730440    11.00000    0.04544    0.03123 = 
         0.03327    0.00575    0.01483    0.00932 
AFIX  43 
H89   2   -0.176567    1.013813    0.754414    11.00000   -1.20000 
AFIX   0 
C90   1   -0.072832    0.754992    0.775017    11.00000    0.03378    0.03320 = 
         0.02287    0.00725    0.00571   -0.00073 
AFIX  23 
H90A  2   -0.001417    0.778870    0.802255    11.00000   -1.20000 
H90B  2   -0.112425    0.753816    0.808049    11.00000   -1.20000 
AFIX   0 
C91   1   -0.290806    0.551256    0.767957    11.00000    0.03742    0.04405 = 
         0.03766    0.01601    0.01042   -0.00243 
AFIX  23 
H91A  2   -0.251734    0.513152    0.793770    11.00000   -1.20000 
H91B  2   -0.329673    0.515592    0.721310    11.00000   -1.20000 
AFIX   0 
C92   1   -0.362561    0.592138    0.804693    11.00000    0.03552    0.06472 = 
         0.04312    0.01912    0.01414   -0.00034 
AFIX 137 
H92A  2   -0.323269    0.630446    0.849511    11.00000   -1.50000 
H92B  2   -0.406666    0.546786    0.811677    11.00000   -1.50000 
H92C  2   -0.404774    0.625976    0.776968    11.00000   -1.50000 
AFIX   0 
C93   1    0.282161    0.419975    0.464795    11.00000    0.05463    0.03025 = 
         0.03582   -0.00082    0.01224    0.00457 
AFIX  23 
H93A  2    0.217910    0.422469    0.429643    11.00000   -1.20000 
H93B  2    0.275318    0.365237    0.478594    11.00000   -1.20000 
AFIX   0 
C94   1    0.368549    0.422681    0.436045    11.00000    0.06102    0.06063 = 
         0.05172   -0.00366    0.01921    0.01213 
AFIX 137 
H94A  2    0.372482    0.475484    0.420148    11.00000   -1.50000 
H94B  2    0.358565    0.371732    0.397124    11.00000   -1.50000 
H94C  2    0.432193    0.422630    0.471695    11.00000   -1.50000 
AFIX   0 
C95   1    0.633266    0.775276    0.720277    11.00000    0.02206    0.04029 = 
         0.04006    0.01499    0.00258    0.00158 
AFIX  23 
H95A  2    0.650065    0.809726    0.690078    11.00000   -1.20000 
H95B  2    0.687225    0.737378    0.729717    11.00000   -1.20000 
AFIX   0 
C96   1    0.632313    0.835344    0.786763    11.00000    0.04521    0.04819 = 
         0.04992    0.00038    0.00957   -0.00220 
AFIX 137 
H96A  2    0.583644    0.876694    0.777263    11.00000   -1.50000 
H96B  2    0.700829    0.866955    0.810833    11.00000   -1.50000 
H96C  2    0.611842    0.801726    0.815743    11.00000   -1.50000 
AFIX   0 
C97   1   -0.041781    1.004934    0.379811    11.00000    0.04665    0.03057 = 
         0.03962    0.01867    0.00715    0.00530 
AFIX  23 
H97A  2    0.014132    1.013297    0.359432    11.00000   -1.20000 
H97B  2   -0.027678    1.049647    0.424049    11.00000   -1.20000 
AFIX   0 
C98   1   -0.141997    1.012659    0.331634    11.00000    0.05788    0.03539 = 
         0.04165    0.01600    0.00487    0.01667 
AFIX 137 
H98A  2   -0.153034    0.970724    0.287008    11.00000   -1.50000 
H98B  2   -0.141439    1.071504    0.325270    11.00000   -1.50000 
H98C  2   -0.197194    1.000814    0.351049    11.00000   -1.50000 
AFIX   0 
C99   1   -0.353551    0.816244    0.291787    11.00000    0.03075    0.04407 = 
         0.03178    0.01649    0.00344    0.00721 
AFIX  23 
H99A  2   -0.361464    0.878096    0.307945    11.00000   -1.20000 
H99B  2   -0.413951    0.780075    0.292687    11.00000   -1.20000 
AFIX   0 
C100  1   -0.342655    0.797038    0.219943    11.00000    0.04930    0.08075 = 
         0.02972    0.02589    0.00306    0.01705 
AFIX 137 
H10A  2   -0.278385    0.828221    0.220995    11.00000   -1.50000 
H10B  2   -0.400117    0.815872    0.189347    11.00000   -1.50000 
H10C  2   -0.342389    0.734551    0.202838    11.00000   -1.50000 
PART 1 
AFIX   0 
C101  1   -0.114976    1.004783    0.873431    21.00000    0.05237    0.03080 = 
         0.03421   -0.00234    0.01723   -0.00460 
AFIX  23 
H10D  2   -0.079581    1.052956    0.862524    21.00000   -1.20000 
H10E  2   -0.189389    1.008171    0.859663    21.00000   -1.20000 
AFIX   0 
C102  1   -0.076363    1.008922    0.948059    21.00000    0.07428    0.06285 = 
         0.02800    0.00229    0.00606    0.00992 
AFIX 137 
H10F  2   -0.109873    0.959195    0.957381    21.00000   -1.50000 
H10G  2   -0.091436    1.062819    0.975052    21.00000   -1.50000 
H10H  2   -0.002311    1.007483    0.960974    21.00000   -1.50000 
PART 2 
AFIX   0 
C103  1   -0.061919    1.005985    0.879305   -21.00000    0.05237    0.03080 = 
         0.03421   -0.00234    0.01723   -0.00460 
AFIX  23 
H10I  2   -0.045299    1.045064    0.852228   -21.00000   -1.20000 
H10J  2   -0.001203    1.008932    0.918932   -21.00000   -1.20000 
AFIX   0 
C104  1   -0.151292    1.031015    0.903565   -21.00000    0.06819    0.06470 = 
         0.06083   -0.01276    0.03551    0.00594 
AFIX 137 
H10K  2   -0.210290    1.028610    0.863745   -21.00000   -1.50000 
H10L  2   -0.134664    1.090111    0.933692   -21.00000   -1.50000 
H10M  2   -0.167708    0.990789    0.929214   -21.00000   -1.50000 
PART 0 
AFIX   0 
HKLF 4 
  
REM  mo_30725a in P-1 
REM R1 =  0.0557 for    9112 Fo > 4sig(Fo)  and  0.1063 for all   14799 data 
REM   1053 parameters refined using      4 restraints 
  
END 
  
WGHT      0.1607      0.0000 
  
REM Highest difference peak  0.452,  deepest hole -0.430,  1-sigma level  0.107 
Q1    1   0.3527  0.9047  0.3339  11.00000  0.05    0.45 
;
_shelx_res_checksum              13617

_shelx_hkl_file                  
; 
  -2   0   0  196.62    4.89 
   2   0   0  201.87    5.04 
   2   0   0  177.84    4.84 
  -3   0   0  145.42    3.70 
   3   0   0  148.60    3.84 
   3   0   0  145.47    3.70 
   4   0   0  135.17    3.42 
   4   0   0  134.59    3.53 
  -5   0   0   -0.01    0.06 
   5   0   0    0.09    0.11 
   5   0   0    0.27    0.11 
  -6   0   0    0.12    0.13 
   6   0   0    0.13    0.12 
   6   0   0    0.05    0.06 
  -7   0   0   -0.03    0.14 
   7   0   0    0.06    0.13 
   7   0   0   -0.11    0.11 
  -8   0   0    1.09    0.19 
   8   0   0    1.73    0.20 
  -9   0   0   -0.10    0.07 
   9   0   0    0.29    0.19 
 -11   0   0    0.14    0.24 
 -12   0   0    0.38    0.24 
 -13   0   0    3.46    0.36 
 -14   0   0    4.93    0.42 
 -15   0   0   -0.55    0.26 
 -16   0   0    0.03    0.30 
 -17   0   0    0.69    0.35 
 -17   1   0   -0.04    0.32 
 -16   1   0   -0.02    0.29 
 -15   1   0   -0.17    0.26 
 -14   1   0    1.68    0.32 
 -13   1   0    7.97    0.47 
 -12   1   0    3.17    0.33 
 -11   1   0    1.70    0.27 
 -10   1   0   -0.05    0.06 
  -9   1   0   -0.10    0.04 
  -8   1   0    0.02    0.07 
  -7   1   0   -0.01    0.10 
  -6   1   0    3.07    0.22 
  -5   1   0    5.39    0.24 
  -4   1   0   12.64    0.40 
  -3   1   0    7.96    0.26 
  -2   1   0  480.29   12.16 
  -1   1   0   30.29    0.77 
   0   1   0    0.00    0.00 
  -1  -1   0   20.94    0.54 
   1   1   0   21.33    0.56 
  -2  -1   0  113.88    2.89 
   2   1   0  114.89    3.01 
   2   1   0  115.18    2.89 
  -3  -1   0   64.30    1.66 
   3   1   0   65.89    1.71 
   3   1   0   63.34    1.65 
  -4  -1   0   24.08    0.66 
   4   1   0   23.58    0.67 
   4   1   0   23.09    0.66 
   5   1   0   21.08    0.62 
   5   1   0   21.06    0.61 
  -6  -1   0   -0.03    0.14 
   6   1   0    0.07    0.07 
   6   1   0   -0.11    0.12 
  -7  -1   0    2.14    0.20 
   7   1   0    1.65    0.17 
   7   1   0    1.68    0.18 
  -8  -1   0    0.13    0.17 
   8   1   0    0.00    0.15 
   8   1   0    0.27    0.15 
  -9  -1   0    2.37    0.26 
   9   1   0    2.23    0.22 
   9   1   0    2.28    0.23 
 -10  -1   0    0.05    0.24 
  10   1   0   -0.15    0.19 
 -11  -1   0    0.03    0.24 
  11   1   0    0.01    0.22 
 -12  -1   0    0.53    0.26 
  12   1   0   -0.11    0.21 
 -13  -1   0    9.23    0.51 
 -14  -1   0    2.75    0.37 
 -15  -1   0    0.54    0.32 
 -16  -1   0    0.71    0.35 
 -17  -1   0    0.24    0.33 
 -17   2   0    0.39    0.33 
 -16   2   0    0.53    0.33 
 -15   2   0    1.31    0.34 
 -14   2   0    0.02    0.26 
 -13   2   0    1.88    0.30 
 -12   2   0    0.79    0.28 
 -11   2   0   37.09    1.12 
 -10   2   0    1.30    0.25 
  -9   2   0   -0.01    0.19 
  -8   2   0   30.72    0.92 
  -7   2   0   21.58    0.66 
  -6   2   0    0.56    0.14 
  -5   2   0    9.20    0.34 
  -4   2   0   22.37    0.63 
  -3   2   0   90.06    2.29 
  -2   2   0   86.01    2.17 
  -1  -2   0   76.17    1.93 
   1   2   0   76.32    1.93 
   1   2   0   76.40    2.00 
  -2  -2   0   19.93    0.54 
   2   2   0   20.47    0.56 
   2   2   0   19.85    0.55 
  -3  -2   0    3.39    0.19 
   3   2   0    3.36    0.20 
   3   2   0    3.95    0.20 
  -4  -2   0   -0.07    0.11 
   4   2   0    0.01    0.11 
   4   2   0    0.09    0.11 
  -5  -2   0   31.42    0.99 
   5   2   0   38.98    1.02 
   5   2   0   39.37    1.00 
  -6  -2   0    7.79    0.32 
   6   2   0    6.94    0.33 
  -7  -2   0    0.24    0.15 
   7   2   0    0.09    0.14 
   7   2   0    0.15    0.15 
  -8  -2   0    0.19    0.19 
   8   2   0    0.26    0.16 
   8   2   0    0.22    0.16 
  -9  -2   0    3.24    0.28 
   9   2   0    2.87    0.23 
   9   2   0    2.81    0.25 
 -10  -2   0    3.76    0.32 
  10   2   0    4.15    0.31 
  10   2   0    3.92    0.28 
 -11  -2   0   -0.10    0.23 
  11   2   0    0.02    0.20 
 -12  -2   0    0.98    0.29 
  12   2   0    1.08    0.24 
 -13  -2   0    3.03    0.34 
  13   2   0    2.67    0.30 
 -14  -2   0    0.83    0.30 
 -15  -2   0    1.77    0.35 
 -16  -2   0    0.91    0.34 
 -17   3   0    0.57    0.36 
 -16   3   0    1.24    0.33 
 -15   3   0    0.43    0.30 
 -14   3   0   -0.03    0.29 
 -13   3   0    4.29    0.38 
 -12   3   0    1.89    0.29 
 -11   3   0    0.18    0.24 
 -10   3   0    1.34    0.27 
  -9   3   0    7.96    0.41 
  -8   3   0    2.47    0.23 
  -7   3   0    0.31    0.16 
  -6   3   0    6.49    0.30 
  -5   3   0    0.74    0.14 
  -4   3   0   28.44    0.78 
  -3   3   0   55.91    1.44 
   1  -3   0   94.27    2.38 
  -1   3   0   94.52    2.38 
   0   3   0  562.89   14.26 
  -1  -3   0  123.39    3.15 
   1   3   0  124.94    3.14 
  -2  -3   0   61.47    1.57 
   2   3   0   61.53    1.59 
   2   3   0   61.91    1.64 
  -3  -3   0    0.92    0.12 
   3   3   0    0.53    0.11 
   3   3   0    0.43    0.12 
  -4  -3   0   13.28    0.40 
   4   3   0   12.39    0.41 
   4   3   0   12.53    0.41 
  -5  -3   0   26.76    0.76 
   5   3   0   26.89    0.76 
   5   3   0   25.78    0.76 
  -6  -3   0    4.57    0.27 
   6   3   0    5.11    0.29 
  -7  -3   0    1.78    0.20 
   7   3   0    1.56    0.18 
   7   3   0    1.91    0.18 
  -8  -3   0    0.16    0.20 
   8   3   0    0.48    0.17 
   8   3   0    0.24    0.17 
  -9  -3   0    1.34    0.24 
   9   3   0    1.27    0.20 
   9   3   0    1.18    0.22 
 -10  -3   0    0.54    0.24 
  10   3   0    0.21    0.20 
  10   3   0    0.41    0.21 
 -11  -3   0    0.41    0.26 
  11   3   0    0.41    0.20 
  11   3   0    0.12    0.21 
 -12  -3   0    1.11    0.27 
  12   3   0    1.86    0.24 
  12   3   0    2.20    0.29 
 -13  -3   0    1.21    0.30 
  13   3   0    1.35    0.27 
 -14  -3   0    1.01    0.30 
  14   3   0    0.69    0.26 
 -15  -3   0    0.32    0.32 
 -16  -3   0    0.12    0.34 
 -17   4   0   -0.30    0.33 
 -16   4   0   -0.11    0.32 
 -15   4   0   -0.04    0.28 
 -14   4   0    0.87    0.31 
 -13   4   0    7.82    0.47 
 -12   4   0   -0.05    0.26 
 -11   4   0    7.40    0.44 
 -10   4   0   30.77    0.95 
  -9   4   0    8.61    0.42 
  -8   4   0    0.87    0.19 
  -7   4   0    0.15    0.15 
  -6   4   0    3.13    0.23 
  -5   4   0    3.68    0.21 
  -4   4   0    1.87    0.14 
   1  -4   0   24.04    0.62 
  -1   4   0   24.15    0.67 
  -1   4   0   24.77    0.62 
   0   4   0   13.39    0.41 
   1   4   0  754.60   19.11 
  -2  -4   0   14.18    0.40 
   2   4   0   13.83    0.43 
   2   4   0   13.86    0.44 
  -3  -4   0    2.90    0.18 
   3   4   0    2.27    0.18 
   3   4   0    2.44    0.21 
  -4  -4   0    0.17    0.11 
   4   4   0    0.12    0.11 
   4   4   0    0.33    0.12 
  -5  -4   0  236.47    5.63 
   5   4   0  232.02    5.64 
   5   4   0  198.98    5.81 
  -6  -4   0    7.01    0.31 
   6   4   0    7.36    0.33 
   6   4   0    5.67    0.30 
  -7  -4   0    0.11    0.17 
   7   4   0   -0.06    0.15 
   7   4   0    0.04    0.16 
  -8  -4   0    2.49    0.25 
   8   4   0    2.72    0.25 
   8   4   0    2.86    0.23 
  -9  -4   0   -0.04    0.22 
   9   4   0   -0.17    0.18 
   9   4   0   -0.22    0.19 
 -10  -4   0    0.12    0.23 
  10   4   0    0.11    0.19 
  10   4   0   -0.03    0.20 
 -11  -4   0    1.30    0.26 
  11   4   0    1.27    0.24 
  11   4   0    1.37    0.23 
 -12  -4   0    1.76    0.31 
  12   4   0    1.65    0.27 
  12   4   0    1.88    0.25 
 -13  -4   0   -0.15    0.25 
  13   4   0    0.25    0.23 
 -14  -4   0    0.49    0.30 
  14   4   0    0.40    0.27 
 -15  -4   0    0.86    0.34 
  15   4   0    0.81    0.30 
 -16  -4   0   -0.06    0.34 
 -17   5   0    0.35    0.35 
 -16   5   0    0.12    0.31 
 -15   5   0    0.03    0.28 
 -14   5   0   -0.04    0.28 
 -13   5   0    0.58    0.28 
 -12   5   0    0.25    0.24 
 -11   5   0   21.30    0.74 
 -10   5   0    1.12    0.24 
  -9   5   0    3.47    0.28 
  -8   5   0   60.28    1.64 
  -7   5   0    6.85    0.32 
  -6   5   0    2.24    0.19 
  -5   5   0    2.91    0.22 
  -4   5   0   -0.04    0.10 
  -4   5   0    0.06    0.05 
  -3   5   0    0.20    0.09 
  -2   5   0   43.86    1.21 
  -2   5   0   47.25    1.17 
  -1   5   0    2.11    0.16 
  -1   5   0    1.84    0.08 
   0   5   0   30.87    0.85 
  -1  -5   0   55.30    1.39 
   1   5   0   54.67    1.44 
  -2  -5   0    0.08    0.08 
   2   5   0    0.00    0.13 
   2   5   0   -0.03    0.10 
  -3  -5   0   13.07    0.40 
   3   5   0   13.62    0.45 
   3   5   0   13.15    0.43 
  -4  -5   0    1.53    0.14 
   4   5   0    1.41    0.17 
   4   5   0    1.05    0.12 
  -5  -5   0   16.60    0.53 
   5   5   0   17.28    0.54 
  -6  -5   0   14.94    0.51 
   6   5   0   14.95    0.50 
   6   5   0   14.54    0.50 
  -7  -5   0    0.21    0.18 
   7   5   0    0.07    0.16 
   7   5   0    0.13    0.16 
  -8  -5   0    9.49    0.45 
   8   5   0    9.43    0.45 
   8   5   0    9.67    0.44 
  -9  -5   0    1.60    0.26 
   9   5   0    1.68    0.25 
   9   5   0    1.72    0.22 
 -10  -5   0    0.76    0.25 
  10   5   0    1.01    0.22 
  10   5   0    1.04    0.23 
 -11  -5   0    0.79    0.26 
  11   5   0    0.81    0.21 
  11   5   0    0.75    0.23 
 -12  -5   0   -0.07    0.24 
  12   5   0    0.09    0.24 
 -13  -5   0    0.42    0.29 
  13   5   0    0.14    0.25 
 -14  -5   0    0.32    0.31 
  14   5   0    0.84    0.29 
 -15  -5   0    0.29    0.31 
  15   5   0    0.74    0.31 
 -16  -5   0    0.17    0.33 
  16   5   0    0.30    0.29 
 -17   6   0    0.19    0.35 
 -16   6   0    0.86    0.33 
 -15   6   0    0.58    0.31 
 -14   6   0   -0.02    0.28 
 -13   6   0    2.79    0.33 
 -12   6   0    0.28    0.24 
 -11   6   0    7.11    0.42 
 -10   6   0    8.12    0.43 
  -9   6   0    5.58    0.38 
  -8   6   0    2.35    0.24 
  -7   6   0    4.94    0.31 
  -6   6   0   19.61    0.60 
  -5   6   0    1.60    0.16 
  -5   6   0    1.89    0.16 
  -3   6   0    0.79    0.10 
  -3   6   0    0.77    0.12 
  -2   6   0    3.44    0.25 
  -2   6   0    2.93    0.14 
  -1   6   0   17.20    0.53 
   0   6   0    7.33    0.32 
  -1  -6   0   27.04    0.70 
   1   6   0   26.95    0.78 
  -2  -6   0    6.32    0.22 
   2   6   0    6.56    0.31 
  -3  -6   0   20.45    0.58 
   3   6   0   20.80    0.62 
  -4  -6   0    2.81    0.18 
   4   6   0    2.46    0.20 
  -5  -6   0    6.00    0.29 
   5   6   0    6.43    0.34 
   5   6   0    6.16    0.30 
  -6  -6   0    7.40    0.35 
   6   6   0    6.58    0.34 
   6   6   0    6.92    0.34 
  -7  -6   0    0.16    0.17 
   7   6   0   -0.10    0.19 
   7   6   0    0.08    0.18 
  -8  -6   0    0.27    0.21 
   8   6   0    0.39    0.20 
   8   6   0    0.31    0.20 
  -9  -6   0    0.02    0.22 
   9   6   0   -0.07    0.21 
   9   6   0    0.08    0.20 
 -10  -6   0    0.07    0.23 
  10   6   0   -0.02    0.21 
  10   6   0   -0.03    0.20 
 -11  -6   0    0.20    0.23 
  11   6   0    0.30    0.23 
  11   6   0    0.11    0.20 
 -12  -6   0    0.61    0.27 
  12   6   0   -0.18    0.22 
 -13  -6   0    0.79    0.31 
  13   6   0    1.55    0.30 
 -14  -6   0    2.48    0.35 
  14   6   0    2.61    0.34 
 -15  -6   0    0.20    0.33 
  15   6   0    0.51    0.30 
 -16   7   0   -0.03    0.33 
 -15   7   0   -0.10    0.30 
 -14   7   0    2.70    0.34 
 -13   7   0    0.22    0.25 
 -12   7   0    2.00    0.31 
 -11   7   0    0.81    0.26 
 -10   7   0    5.78    0.38 
  -9   7   0    1.70    0.25 
  -8   7   0    0.81    0.20 
  -7   7   0    4.25    0.32 
  -6   7   0    2.00    0.18 
  -6   7   0    2.07    0.20 
  -5   7   0    0.36    0.13 
  -4   7   0    0.03    0.10 
  -4   7   0    0.42    0.11 
  -3   7   0   19.52    0.60 
  -3   7   0   19.20    0.53 
  -2   7   0   20.40    0.62 
  -2   7   0   20.05    0.53 
  -1   7   0   16.23    0.53 
   0   7   0    0.22    0.14 
  -1  -7   0   51.81    1.32 
   1   7   0   52.35    1.40 
  -2  -7   0    5.45    0.21 
   2   7   0    5.69    0.30 
   2   7   0    5.38    0.29 
  -3  -7   0    1.25    0.13 
   3   7   0    1.24    0.18 
   3   7   0    1.16    0.15 
  -4  -7   0    0.81    0.11 
   4   7   0    0.61    0.18 
   4   7   0    0.84    0.15 
  -5  -7   0   17.58    0.56 
   5   7   0   18.06    0.61 
   5   7   0   18.99    0.61 
  -6  -7   0    7.15    0.34 
   6   7   0    6.60    0.36 
   6   7   0    6.81    0.35 
  -7  -7   0    0.01    0.18 
   7   7   0    0.09    0.19 
   7   7   0    0.13    0.21 
  -8  -7   0    0.99    0.22 
   8   7   0    1.00    0.21 
   8   7   0    1.33    0.23 
  -9  -7   0    1.36    0.24 
   9   7   0    1.17    0.24 
   9   7   0    1.22    0.25 
 -10  -7   0    2.23    0.29 
  10   7   0    2.08    0.25 
  10   7   0    2.47    0.29 
 -11  -7   0    1.41    0.29 
  11   7   0    2.08    0.27 
 -12  -7   0   -0.28    0.25 
  12   7   0   -0.30    0.22 
 -13  -7   0   -0.08    0.28 
  13   7   0    0.51    0.27 
 -14  -7   0    0.83    0.31 
  14   7   0    1.14    0.30 
 -15  -7   0    0.65    0.35 
  15   7   0    0.74    0.32 
 -16   8   0    0.36    0.33 
 -15   8   0    0.20    0.31 
 -14   8   0    1.57    0.33 
 -13   8   0    1.20    0.30 
 -12   8   0    0.39    0.23 
 -11   8   0    0.04    0.24 
 -10   8   0    2.48    0.29 
  -9   8   0    6.30    0.39 
  -7   8   0    0.08    0.18 
  -7   8   0    0.07    0.06 
  -6   8   0    0.03    0.04 
  -6   8   0    0.11    0.15 
  -5   8   0   -0.03    0.06 
  -5   8   0    0.49    0.13 
  -4   8   0    1.65    0.18 
  -4   8   0    1.76    0.14 
  -3   8   0    0.99    0.10 
  -3   8   0    0.69    0.16 
  -2   8   0    6.62    0.32 
  -1   8   0    0.90    0.17 
   0   8   0    1.60    0.19 
   1   8   0    8.22    0.36 
  -2  -8   0   19.83    0.54 
   2   8   0   19.60    0.62 
   2   8   0   19.93    0.63 
  -3  -8   0    1.11    0.13 
   3   8   0    0.98    0.16 
   3   8   0    1.14    0.20 
  -4  -8   0    0.07    0.09 
   4   8   0    0.14    0.15 
   4   8   0    0.29    0.18 
  -5  -8   0    0.93    0.17 
   5   8   0    1.35    0.23 
   5   8   0    1.00    0.18 
  -6  -8   0    1.46    0.20 
   6   8   0    1.07    0.22 
   6   8   0    1.39    0.21 
  -7  -8   0   10.00    0.43 
   7   8   0    9.62    0.45 
   7   8   0   10.26    0.46 
  -8  -8   0   -0.10    0.20 
   8   8   0    0.21    0.23 
   8   8   0    0.22    0.21 
  -9  -8   0    0.54    0.22 
   9   8   0    1.00    0.24 
   9   8   0    0.75    0.22 
 -10  -8   0    0.27    0.23 
  10   8   0   -0.12    0.22 
  10   8   0    0.35    0.24 
 -11  -8   0    0.85    0.25 
  11   8   0    0.83    0.26 
 -12  -8   0    0.27    0.27 
  12   8   0    0.54    0.27 
 -13  -8   0    1.48    0.32 
  13   8   0    1.89    0.32 
 -14  -8   0   -0.33    0.30 
  14   8   0   -0.22    0.26 
 -16   9   0   -0.53    0.30 
 -15   9   0    0.28    0.31 
 -14   9   0    0.64    0.28 
 -13   9   0    0.99    0.29 
 -12   9   0    1.16    0.26 
 -11   9   0    2.75    0.32 
 -11   9   0    2.96    0.30 
 -10   9   0    3.22    0.30 
 -10   9   0    3.17    0.32 
  -9   9   0   12.44    0.54 
  -9   9   0   12.59    0.51 
  -8   9   0    0.43    0.20 
  -8   9   0   -0.02    0.16 
  -6   9   0    0.73    0.16 
  -5   9   0    1.21    0.15 
  -4   9   0    0.12    0.11 
  -4   9   0    0.15    0.16 
  -3   9   0    0.16    0.17 
  -3   9   0    0.05    0.08 
  -2   9   0   21.24    0.68 
  -1   9   0   14.71    0.52 
   0   9   0    6.75    0.38 
   1   9   0   30.74    0.91 
  -2  -9   0   31.31    0.82 
   2   9   0   31.85    0.94 
   2   9   0   31.09    0.93 
  -3  -9   0   26.12    0.73 
   3   9   0   26.47    0.81 
   3   9   0   26.77    0.81 
  -4  -9   0    0.97    0.12 
   4   9   0    1.14    0.23 
   4   9   0    0.88    0.18 
  -5  -9   0   16.54    0.53 
   5   9   0   16.43    0.59 
   5   9   0   16.00    0.62 
  -6  -9   0    1.89    0.21 
   6   9   0    1.83    0.26 
   6   9   0    1.27    0.21 
  -7  -9   0    0.27    0.20 
   7   9   0    0.11    0.19 
   7   9   0    0.07    0.23 
  -8  -9   0    0.67    0.22 
   8   9   0    0.68    0.23 
   8   9   0    1.04    0.23 
  -9  -9   0    0.52    0.23 
   9   9   0    0.31    0.22 
   9   9   0    0.69    0.22 
 -10  -9   0    0.98    0.26 
  10   9   0    1.09    0.25 
 -11  -9   0    0.60    0.26 
  11   9   0    0.97    0.26 
 -12  -9   0    0.37    0.27 
  12   9   0    0.38    0.27 
 -13  -9   0    1.09    0.32 
  13   9   0    1.58    0.33 
 -14  -9   0   -0.22    0.31 
  14   9   0    0.32    0.30 
 -16  10   0    0.62    0.35 
 -16  10   0    0.57    0.34 
 -15  10   0    0.18    0.29 
 -15  10   0    0.46    0.32 
 -14  10   0    0.22    0.27 
 -14  10   0    0.31    0.28 
 -13  10   0    0.38    0.28 
 -13  10   0    0.22    0.27 
 -12  10   0    0.09    0.25 
 -12  10   0   -0.09    0.25 
 -11  10   0   11.73    0.55 
 -11  10   0   12.19    0.53 
 -10  10   0    9.53    0.48 
 -10  10   0    9.16    0.45 
  -9  10   0    2.55    0.30 
  -9  10   0    2.43    0.27 
  -8  10   0    3.80    0.28 
  -8  10   0    2.82    0.30 
  -7  10   0   -0.08    0.12 
  -7  10   0   -0.07    0.17 
  -5  10   0    8.99    0.33 
  -4  10   0    1.22    0.22 
  -4  10   0    1.21    0.12 
  -3  10   0    5.92    0.35 
  -3  10   0    6.02    0.19 
  -2  10   0   18.33    0.62 
  -1  10   0    1.55    0.22 
   0  10   0    0.79    0.20 
   1  10   0    0.04    0.18 
  -2 -10   0    4.92    0.19 
   2  10   0    4.91    0.34 
   2  10   0    4.81    0.37 
  -3 -10   0    1.54    0.14 
   3  10   0    1.39    0.20 
   3  10   0    1.55    0.24 
  -4 -10   0    1.49    0.15 
   4  10   0    1.37    0.21 
   4  10   0    1.71    0.25 
  -5 -10   0    0.06    0.16 
   5  10   0    0.39    0.22 
   5  10   0    0.19    0.20 
  -6 -10   0    0.20    0.18 
   6  10   0   -0.20    0.21 
   6  10   0    0.29    0.20 
  -7 -10   0    1.11    0.21 
   7  10   0    0.99    0.24 
   7  10   0    1.29    0.24 
  -8 -10   0    0.09    0.19 
   8  10   0    0.16    0.22 
   8  10   0   -0.16    0.21 
  -9 -10   0    0.32    0.21 
   9  10   0   -0.07    0.22 
 -10 -10   0    0.98    0.26 
  10  10   0    1.47    0.28 
 -11 -10   0    1.57    0.29 
  11  10   0    2.37    0.31 
  12  10   0    1.16    0.30 
  13  10   0    0.61    0.29 
 -15  11   0    0.24    0.31 
 -15  11   0    0.51    0.31 
 -14  11   0    0.12    0.30 
 -14  11   0    0.26    0.29 
 -13  11   0    0.34    0.29 
 -13  11   0    0.22    0.27 
 -12  11   0    1.43    0.30 
 -12  11   0    1.54    0.29 
 -11  11   0    0.32    0.25 
 -11  11   0    0.15    0.23 
 -10  11   0    0.08    0.22 
 -10  11   0    0.28    0.24 
  -9  11   0   15.28    0.56 
  -9  11   0   15.49    0.62 
  -8  11   0    7.79    0.40 
  -8  11   0    8.26    0.45 
  -7  11   0    3.51    0.25 
  -7  11   0    3.55    0.31 
  -6  11   0    0.27    0.16 
  -6  11   0    0.08    0.21 
  -5  11   0   -0.01    0.20 
  -5  11   0    0.33    0.13 
  -4  11   0   10.46    0.50 
  -3  11   0    0.01    0.20 
  -2  11   0    1.81    0.26 
  -1  11   0    8.97    0.47 
   0  11   0    0.44    0.21 
   1  11   0    1.34    0.24 
   2  11   0   21.59    0.72 
   2  11   0   20.92    0.72 
   3  11   0    4.31    0.36 
   3  11   0    5.02    0.41 
   4  11   0   33.56    1.04 
   4  11   0   35.16    1.05 
   5  11   0    0.04    0.25 
   5  11   0    0.12    0.20 
   6  11   0    0.83    0.24 
   6  11   0    0.70    0.22 
   7  11   0    0.15    0.22 
   7  11   0    0.18    0.24 
   8  11   0   -0.06    0.23 
   8  11   0   -0.09    0.22 
   9  11   0    0.07    0.25 
  10  11   0    0.41    0.26 
  11  11   0    1.09    0.30 
  12  11   0   -0.42    0.27 
  13  11   0    0.99    0.32 
 -15  12   0    0.22    0.32 
 -14  12   0    1.68    0.37 
 -13  12   0    0.15    0.28 
 -12  12   0    0.99    0.30 
 -11  12   0    0.45    0.26 
 -10  12   0   -0.11    0.25 
  -9  12   0    4.64    0.39 
  -8  12   0    7.65    0.45 
  -7  12   0    9.78    0.49 
  -6  12   0    4.11    0.33 
  -5  12   0    1.36    0.26 
  -4  12   0    5.34    0.42 
  -3  12   0    3.53    0.30 
  -2  12   0    0.76    0.25 
  -1  12   0   -0.06    0.22 
   0  12   0   12.69    0.57 
   1  12   0    0.24    0.24 
   2  12   0    1.05    0.23 
   2  12   0    1.53    0.26 
   3  12   0    6.42    0.45 
   3  12   0    7.42    0.43 
   4  12   0    0.10    0.25 
   4  12   0    0.28    0.21 
   5  12   0    0.38    0.21 
   5  12   0    0.44    0.25 
   6  12   0    0.14    0.21 
   6  12   0   -0.07    0.25 
   7  12   0    0.10    0.23 
   7  12   0   -0.24    0.22 
   8  12   0    1.41    0.28 
   9  12   0    0.48    0.26 
  10  12   0   -0.63    0.24 
  11  12   0   -0.06    0.28 
  12  12   0    0.24    0.30 
 -14  13   0    0.39    0.33 
 -13  13   0    0.34    0.29 
 -12  13   0    0.21    0.28 
 -11  13   0   -0.08    0.25 
 -10  13   0    6.78    0.45 
  -9  13   0    1.33    0.30 
  -8  13   0   12.40    0.56 
  -7  13   0   23.34    0.83 
  -6  13   0    3.02    0.32 
  -5  13   0    1.12    0.27 
  -4  13   0    0.59    0.24 
  -3  13   0    0.34    0.25 
  -2  13   0    0.69    0.25 
  -1  13   0    0.41    0.25 
   0  13   0    1.43    0.28 
   1  13   0    0.41    0.26 
   2  13   0   13.08    0.56 
   2  13   0   13.64    0.58 
   3  13   0    1.31    0.27 
   3  13   0    1.87    0.25 
   4  13   0    3.21    0.29 
   4  13   0    2.60    0.30 
   5  13   0    2.29    0.27 
   5  13   0    2.28    0.30 
   6  13   0    3.21    0.35 
   6  13   0    2.69    0.30 
   7  13   0    0.57    0.28 
   7  13   0    0.94    0.25 
   8  13   0    0.95    0.29 
   9  13   0    1.03    0.28 
  10  13   0   -0.28    0.25 
  11  13   0    0.28    0.27 
 -14  14   0    0.01    0.33 
 -13  14   0    0.15    0.30 
 -12  14   0    1.13    0.32 
 -11  14   0    0.39    0.30 
 -10  14   0    0.00    0.28 
  -9  14   0    1.46    0.30 
  -8  14   0    1.26    0.29 
  -7  14   0    1.03    0.28 
  -6  14   0    0.98    0.26 
  -5  14   0    5.06    0.40 
  -4  14   0    2.27    0.30 
  -3  14   0    1.08    0.27 
  -2  14   0    0.99    0.26 
  -1  14   0    2.34    0.30 
   0  14   0    7.13    0.47 
   1  14   0    0.71    0.25 
   2  14   0    9.61    0.49 
   2  14   0   10.50    0.48 
   3  14   0    0.60    0.25 
   3  14   0    0.39    0.22 
   4  14   0    0.57    0.23 
   4  14   0    0.37    0.27 
   5  14   0    1.43    0.26 
   5  14   0    1.36    0.28 
   6  14   0    0.42    0.27 
   6  14   0    0.46    0.24 
   7  14   0    0.90    0.28 
   8  14   0    0.19    0.28 
   9  14   0    1.71    0.32 
  10  14   0    0.09    0.27 
 -13  15   0    0.48    0.33 
 -12  15   0    0.42    0.31 
 -11  15   0   -0.20    0.29 
 -10  15   0   -0.07    0.28 
  -9  15   0    1.03    0.30 
  -8  15   0    0.49    0.27 
  -7  15   0   13.95    0.63 
  -6  15   0    5.79    0.43 
  -5  15   0    2.51    0.32 
  -4  15   0    1.11    0.28 
  -3  15   0    2.15    0.30 
  -2  15   0    0.36    0.25 
  -1  15   0    0.27    0.25 
   0  15   0    0.34    0.25 
   1  15   0    0.02    0.24 
   2  15   0    1.51    0.26 
   2  15   0    1.56    0.31 
   3  15   0    3.59    0.37 
   3  15   0    4.53    0.35 
   4  15   0    5.92    0.42 
   4  15   0    5.13    0.42 
   5  15   0    1.08    0.29 
   5  15   0    0.93    0.26 
   6  15   0    0.25    0.27 
   7  15   0    0.30    0.29 
   8  15   0    2.88    0.36 
   9  15   0    2.50    0.36 
 -12  16   0    0.33    0.32 
 -11  16   0    1.26    0.37 
 -10  16   0    1.27    0.35 
  -9  16   0    6.99    0.49 
  -8  16   0    0.76    0.29 
  -7  16   0    0.22    0.29 
  -6  16   0    0.41    0.29 
  -5  16   0    0.24    0.26 
  -4  16   0    2.40    0.32 
  -3  16   0   -0.18    0.25 
  -2  16   0    0.63    0.29 
  -1  16   0    0.62    0.27 
   0  16   0   -0.02    0.27 
   1  16   0    0.26    0.26 
   1  16   0    0.45    0.24 
   2  16   0    1.22    0.30 
   2  16   0    1.55    0.28 
   3  16   0    2.01    0.29 
   3  16   0    2.58    0.34 
   4  16   0    0.07    0.28 
   4  16   0    0.35    0.25 
   5  16   0    0.36    0.29 
   5  16   0    0.25    0.25 
   6  16   0    0.21    0.29 
   7  16   0    0.43    0.31 
   8  16   0    2.27    0.38 
 -11  17   0    0.71    0.36 
 -10  17   0   -0.09    0.32 
  -9  17   0   -0.16    0.28 
  -8  17   0    0.50    0.30 
  -7  17   0    5.63    0.46 
  -6  17   0    0.24    0.28 
  -5  17   0    0.03    0.29 
  -4  17   0   -0.38    0.26 
  -3  17   0    0.51    0.30 
  -2  17   0    1.58    0.32 
  -1  17   0    1.16    0.30 
   0  17   0   -0.22    0.25 
   1  17   0    0.60    0.23 
   1  17   0    0.30    0.29 
   2  17   0    0.16    0.24 
   2  17   0    0.11    0.29 
   3  17   0    3.08    0.34 
   3  17   0    2.81    0.35 
   4  17   0    0.19    0.26 
   4  17   0    0.05    0.30 
   5  17   0    0.30    0.29 
   6  17   0    0.02    0.32 
   7  17   0    1.92    0.38 
 -10  18   0   -0.19    0.32 
  -9  18   0   -0.04    0.34 
  -8  18   0    0.00    0.30 
  -7  18   0    1.67    0.37 
  -6  18   0    0.07    0.32 
  -5  18   0   -0.18    0.31 
  -4  18   0    1.16    0.32 
  -3  18   0   -0.08    0.28 
  -2  18   0   -0.02    0.28 
  -1  18   0    0.38    0.28 
   0  18   0    0.06    0.30 
   1  18   0    0.00    0.31 
   1  18   0    0.05    0.25 
   2  18   0    0.40    0.26 
   2  18   0    0.34    0.32 
   3  18   0    0.95    0.28 
   3  18   0    0.45    0.32 
   4  18   0   -0.03    0.29 
   5  18   0    0.39    0.31 
   6  18   0    0.54    0.33 
  -8  19   0    0.89    0.38 
  -7  19   0    1.33    0.37 
  -6  19   0    0.97    0.36 
  -5  19   0    0.28    0.33 
  -4  19   0    1.10    0.33 
  -3  19   0    0.11    0.32 
  -2  19   0    1.55    0.37 
  -1  19   0   -0.40    0.30 
   0  19   0    0.31    0.30 
   0  19   0    0.25    0.26 
   1  19   0    0.55    0.33 
   1  19   0    0.31    0.27 
   2  19   0    0.21    0.33 
   2  19   0    0.13    0.27 
   3  19   0    0.22    0.33 
   3  19   0    0.32    0.28 
   4  19   0   -0.13    0.33 
  -5  20   0   -0.17    0.32 
  -4  20   0    0.61    0.36 
  -3  20   0   -0.04    0.31 
  -2  20   0   -0.06    0.33 
  -1  20   0    0.92    0.36 
   0  20   0    0.65    0.35 
   0  20   0    0.78    0.30 
   1  20   0    2.25    0.39 
   1  20   0    2.11    0.35 
   1  20  -1    0.48    0.29 
   1  20  -1   -0.24    0.32 
   0  20  -1    0.44    0.28 
   0  20  -1   -0.08    0.30 
  -1  20  -1    0.44    0.34 
  -2  20  -1   -0.40    0.29 
  -3  20  -1    0.40    0.33 
  -4  20  -1    0.02    0.32 
  -5  20  -1    2.59    0.42 
   4  19  -1    0.21    0.32 
   3  19  -1    0.15    0.31 
   2  19  -1    0.02    0.26 
   2  19  -1    0.29    0.34 
   1  19  -1    2.97    0.40 
   1  19  -1    2.34    0.33 
   0  19  -1   -0.45    0.28 
  -1  19  -1   -0.02    0.29 
  -2  19  -1   -0.08    0.31 
  -3  19  -1    0.80    0.32 
  -4  19  -1    1.05    0.33 
  -5  19  -1    1.95    0.36 
  -6  19  -1    0.30    0.32 
  -7  19  -1    1.19    0.38 
  -8  19  -1    0.30    0.35 
   6  18  -1    0.42    0.35 
   5  18  -1   -0.23    0.31 
   4  18  -1   -0.19    0.31 
   3  18  -1    0.19    0.31 
   3  18  -1    0.30    0.27 
   2  18  -1    0.13    0.31 
   2  18  -1    0.04    0.24 
   1  18  -1    0.56    0.32 
   1  18  -1    1.00    0.27 
   0  18  -1    0.04    0.29 
  -1  18  -1    0.31    0.28 
  -2  18  -1   -0.01    0.30 
  -3  18  -1    0.32    0.31 
  -4  18  -1    0.66    0.32 
  -5  18  -1    0.62    0.31 
  -6  18  -1    0.44    0.31 
  -7  18  -1    1.75    0.37 
  -8  18  -1    0.56    0.31 
  -9  18  -1    0.65    0.34 
 -10  18  -1    1.43    0.36 
   7  17  -1    0.50    0.31 
   6  17  -1    0.72    0.32 
   5  17  -1    0.36    0.31 
   4  17  -1    0.75    0.32 
   4  17  -1    1.09    0.27 
   3  17  -1    0.28    0.29 
   3  17  -1    0.30    0.24 
   2  17  -1    0.47    0.30 
   2  17  -1    0.40    0.24 
   1  17  -1   -0.09    0.28 
   0  17  -1    0.04    0.26 
  -1  17  -1    0.71    0.29 
  -2  17  -1    1.25    0.30 
  -3  17  -1   -0.22    0.26 
  -4  17  -1    2.37    0.34 
  -5  17  -1    0.61    0.29 
  -6  17  -1    0.49    0.28 
  -7  17  -1    1.77    0.33 
  -8  17  -1    3.86    0.41 
  -9  17  -1    0.89    0.31 
 -10  17  -1    0.26    0.33 
 -11  17  -1   -0.14    0.35 
   9  16  -1    0.45    0.30 
   8  16  -1   -0.11    0.28 
   7  16  -1    0.28    0.28 
   6  16  -1   -0.15    0.30 
   5  16  -1    0.98    0.30 
   4  16  -1    0.25    0.23 
   4  16  -1    0.21    0.28 
   3  16  -1    1.29    0.32 
   3  16  -1    1.15    0.26 
   2  16  -1    3.01    0.31 
   2  16  -1    3.03    0.35 
   1  16  -1    0.16    0.26 
   0  16  -1    0.05    0.27 
  -1  16  -1    1.65    0.30 
  -2  16  -1    2.23    0.32 
  -3  16  -1   -0.25    0.24 
  -4  16  -1    0.86    0.28 
  -5  16  -1    0.63    0.28 
  -6  16  -1    2.69    0.36 
  -7  16  -1    6.34    0.49 
  -8  16  -1    2.17    0.33 
  -9  16  -1    0.04    0.28 
 -10  16  -1    0.39    0.29 
 -11  16  -1   -0.06    0.29 
 -12  16  -1    0.59    0.32 
  10  15  -1    0.48    0.32 
   9  15  -1    0.30    0.31 
   8  15  -1    0.61    0.30 
   7  15  -1    0.26    0.27 
   6  15  -1   -0.32    0.28 
   5  15  -1   -0.09    0.23 
   5  15  -1    0.19    0.28 
   4  15  -1    1.94    0.32 
   4  15  -1    1.49    0.26 
   3  15  -1    1.09    0.30 
   3  15  -1    0.99    0.23 
   2  15  -1    2.08    0.32 
   2  15  -1    2.33    0.28 
   1  15  -1   -0.06    0.24 
   0  15  -1    0.57    0.25 
  -1  15  -1    0.36    0.25 
  -2  15  -1   -0.07    0.24 
  -3  15  -1    0.07    0.26 
  -4  15  -1    1.19    0.28 
  -5  15  -1    4.67    0.39 
  -6  15  -1   12.10    0.56 
  -7  15  -1    5.83    0.44 
  -8  15  -1    1.43    0.29 
  -9  15  -1   -0.32    0.25 
 -10  15  -1    1.55    0.32 
 -11  15  -1    0.70    0.30 
 -12  15  -1    0.00    0.32 
 -13  15  -1   -0.21    0.33 
  11  14  -1    0.04    0.28 
  10  14  -1    0.16    0.29 
   9  14  -1    0.13    0.28 
   8  14  -1    0.11    0.26 
   7  14  -1    0.03    0.27 
   6  14  -1    0.15    0.23 
   6  14  -1    0.07    0.28 
   5  14  -1    0.21    0.27 
   5  14  -1    0.11    0.22 
   4  14  -1    1.48    0.24 
   4  14  -1    1.43    0.28 
   3  14  -1   10.12    0.49 
   3  14  -1    9.98    0.53 
   2  14  -1    0.07    0.24 
   2  14  -1    0.02    0.20 
   1  14  -1    0.29    0.24 
   0  14  -1    1.52    0.28 
  -1  14  -1    2.59    0.31 
  -2  14  -1    1.86    0.29 
  -3  14  -1    1.21    0.26 
  -4  14  -1   11.17    0.55 
  -5  14  -1    2.55    0.31 
  -6  14  -1   -0.17    0.22 
  -7  14  -1    2.28    0.30 
  -8  14  -1    3.77    0.36 
  -9  14  -1    8.34    0.49 
 -10  14  -1   -0.07    0.25 
 -11  14  -1    0.00    0.27 
 -12  14  -1   -0.42    0.29 
 -13  14  -1    0.30    0.33 
  12  13  -1    1.28    0.34 
  11  13  -1    0.25    0.29 
  10  13  -1    0.15    0.28 
   9  13  -1    2.87    0.36 
   8  13  -1    0.50    0.26 
   7  13  -1   -0.26    0.23 
   6  13  -1    0.23    0.21 
   6  13  -1    0.12    0.25 
   5  13  -1    2.39    0.31 
   5  13  -1    1.67    0.25 
   4  13  -1    1.42    0.27 
   4  13  -1    1.05    0.23 
   3  13  -1    7.20    0.44 
   3  13  -1    7.20    0.42 
   2  13  -1   23.15    0.79 
   1  13  -1    9.37    0.51 
   0  13  -1    0.15    0.24 
  -1  13  -1    0.81    0.26 
  -2  13  -1   12.44    0.55 
  -3  13  -1    6.07    0.45 
  -4  13  -1    0.23    0.24 
  -5  13  -1   -0.14    0.22 
  -6  13  -1   23.94    0.82 
  -7  13  -1   11.22    0.53 
  -8  13  -1   15.61    0.64 
  -9  13  -1    1.24    0.28 
 -10  13  -1    2.42    0.35 
 -11  13  -1    1.05    0.30 
 -12  13  -1    0.03    0.29 
 -13  13  -1   -0.13    0.31 
 -14  13  -1   -0.08    0.31 
  12  12  -1    0.43    0.31 
  11  12  -1    0.88    0.28 
  10  12  -1    0.93    0.27 
   9  12  -1   -0.33    0.23 
   8  12  -1   -0.06    0.25 
   7  12  -1    1.01    0.28 
   7  12  -1    1.08    0.24 
   6  12  -1   -0.04    0.21 
   6  12  -1    0.43    0.25 
   5  12  -1    9.79    0.49 
   5  12  -1   10.32    0.48 
   4  12  -1   12.37    0.55 
   4  12  -1   12.19    0.53 
   3  12  -1   18.14    0.69 
   3  12  -1   17.34    0.65 
   2  12  -1    6.46    0.41 
   1  12  -1    1.43    0.26 
   0  12  -1    3.29    0.31 
  -1  12  -1    0.48    0.23 
  -2  12  -1   11.45    0.51 
  -3  12  -1    5.89    0.39 
  -4  12  -1   18.44    0.66 
  -5  12  -1    0.61    0.23 
  -6  12  -1    0.50    0.23 
  -7  12  -1    7.03    0.43 
  -8  12  -1   10.96    0.54 
  -9  12  -1    1.47    0.28 
  -9  12  -1    1.65    0.25 
 -10  12  -1   -0.16    0.24 
 -10  12  -1    0.26    0.23 
 -11  12  -1    1.16    0.29 
 -11  12  -1    1.70    0.28 
 -12  12  -1    0.14    0.27 
 -12  12  -1   -0.15    0.25 
 -13  12  -1    0.33    0.28 
 -13  12  -1    0.02    0.31 
 -14  12  -1   -0.09    0.28 
 -15  12  -1    0.34    0.35 
  13  11  -1    1.34    0.34 
  12  11  -1    0.01    0.28 
  11  11  -1    0.27    0.25 
  10  11  -1    0.88    0.26 
   9  11  -1   -0.15    0.22 
   8  11  -1    0.36    0.23 
   7  11  -1    0.05    0.22 
   7  11  -1    0.01    0.19 
   6  11  -1    7.21    0.48 
   6  11  -1    8.12    0.42 
   5  11  -1    8.23    0.45 
   5  11  -1    7.91    0.42 
   4  11  -1   53.52    1.53 
   4  11  -1   53.76    1.52 
   3  11  -1   10.39    0.46 
   3  11  -1    9.10    0.50 
   2  11  -1   14.11    0.55 
   1  11  -1    2.66    0.27 
   0  11  -1    1.21    0.25 
  -1  11  -1    5.61    0.37 
  -2  11  -1    2.33    0.26 
  -3  11  -1    1.86    0.24 
  -7  11  -1    2.04    0.28 
  -7  11  -1    2.04    0.23 
  -8  11  -1   10.48    0.43 
  -8  11  -1   10.12    0.52 
  -9  11  -1    0.38    0.25 
  -9  11  -1    0.44    0.22 
 -10  11  -1    0.63    0.25 
 -10  11  -1    0.01    0.22 
 -11  11  -1    3.35    0.35 
 -11  11  -1    2.89    0.32 
 -12  11  -1   -0.10    0.26 
 -12  11  -1   -0.20    0.27 
 -13  11  -1    0.37    0.28 
 -13  11  -1    0.01    0.28 
 -14  11  -1    0.76    0.30 
 -14  11  -1    0.91    0.31 
 -15  11  -1   -0.26    0.31 
 -15  11  -1   -0.09    0.31 
  14  10  -1    0.45    0.30 
  13  10  -1    0.57    0.28 
  12  10  -1    0.29    0.25 
 -12 -10   1   -0.12    0.26 
  11  10  -1    0.06    0.26 
 -11 -10   1   -0.27    0.23 
  10  10  -1    0.32    0.25 
 -10 -10   1    0.11    0.24 
   9  10  -1    0.43    0.24 
  -9 -10   1    0.20    0.22 
   8  10  -1    3.05    0.31 
   8  10  -1    2.23    0.25 
  -8 -10   1    2.32    0.26 
   7  10  -1   -0.24    0.19 
   7  10  -1   -0.36    0.21 
  -7 -10   1   -0.05    0.18 
   6  10  -1    6.52    0.45 
   6  10  -1    6.46    0.38 
  -6 -10   1    6.60    0.36 
   5  10  -1    3.04    0.29 
   5  10  -1    2.76    0.24 
  -5 -10   1    2.79    0.20 
   4  10  -1    0.91    0.24 
   4  10  -1    0.81    0.19 
  -4 -10   1    0.85    0.14 
   3  10  -1    6.37    0.39 
   3  10  -1    6.80    0.37 
  -3 -10   1    6.65    0.27 
   2  10  -1    2.27    0.26 
  -2 -10   1    2.03    0.15 
   1  10  -1    2.90    0.26 
   0  10  -1    5.60    0.35 
  -1  10  -1    0.07    0.18 
  -2  10  -1    9.83    0.43 
  -3  10  -1    0.03    0.17 
  -3  10  -1    0.07    0.08 
  -4  10  -1    0.13    0.11 
  -4  10  -1    0.02    0.06 
  -5  10  -1    0.54    0.14 
  -6  10  -1   -0.07    0.06 
  -6  10  -1    0.48    0.16 
  -7  10  -1    2.68    0.23 
  -8  10  -1    0.71    0.21 
  -8  10  -1    0.60    0.25 
  -9  10  -1    1.51    0.24 
  -9  10  -1    1.16    0.28 
 -10  10  -1    0.85    0.25 
 -10  10  -1    1.13    0.25 
 -11  10  -1    2.18    0.29 
 -11  10  -1    1.45    0.29 
 -12  10  -1    0.97    0.28 
 -12  10  -1    0.76    0.27 
 -13  10  -1    0.17    0.27 
 -13  10  -1    0.56    0.27 
 -14  10  -1    0.78    0.30 
 -14  10  -1    0.83    0.28 
 -15  10  -1   -0.07    0.31 
 -15  10  -1    0.13    0.31 
  14   9  -1    0.84    0.32 
 -14  -9   1   -0.07    0.31 
  13   9  -1    0.44    0.28 
 -13  -9   1    0.59    0.29 
  12   9  -1    0.27    0.26 
 -12  -9   1    0.46    0.27 
  11   9  -1    1.05    0.27 
 -11  -9   1    0.41    0.26 
  10   9  -1    0.84    0.26 
 -10  -9   1    0.87    0.25 
   9   9  -1   -0.20    0.20 
   9   9  -1    0.01    0.21 
  -9  -9   1    0.06    0.21 
   8   9  -1    7.43    0.43 
   8   9  -1    6.46    0.44 
  -8  -9   1    7.56    0.39 
   7   9  -1    2.30    0.28 
   7   9  -1    2.54    0.24 
  -7  -9   1    2.23    0.24 
   6   9  -1    0.82    0.20 
   6   9  -1    0.94    0.23 
  -6  -9   1    0.88    0.19 
   5   9  -1    4.34    0.34 
   5   9  -1    4.28    0.35 
  -5  -9   1    4.49    0.28 
   4   9  -1   66.45    1.80 
   4   9  -1   66.53    1.83 
  -4  -9   1   66.92    1.73 
   3   9  -1   21.54    0.69 
   3   9  -1   21.27    0.68 
  -3  -9   1   21.14    0.60 
   2   9  -1   19.70    0.66 
  -2  -9   1   19.56    0.53 
   1   9  -1   25.82    0.79 
   0   9  -1   18.89    0.62 
  -1   9  -1    0.26    0.16 
  -2   9  -1    4.89    0.30 
  -2   9  -1    4.42    0.15 
  -3   9  -1   11.79    0.35 
  -3   9  -1   11.58    0.46 
  -4   9  -1    0.26    0.11 
  -6   9  -1    0.37    0.16 
  -7   9  -1    1.42    0.21 
  -8   9  -1    0.62    0.23 
  -8   9  -1    0.70    0.22 
  -9   9  -1   23.94    0.81 
  -9   9  -1   23.85    0.77 
 -10   9  -1    8.49    0.45 
 -10   9  -1    8.63    0.47 
 -11   9  -1    0.08    0.22 
 -11   9  -1    0.43    0.25 
 -12   9  -1    0.67    0.27 
 -13   9  -1   -0.21    0.26 
 -14   9  -1    0.26    0.29 
 -15   9  -1    0.36    0.32 
 -16   9  -1    0.32    0.34 
  15   8  -1    0.14    0.30 
 -15  -8   1   -0.20    0.30 
  14   8  -1   -0.06    0.28 
 -14  -8   1    0.42    0.31 
  13   8  -1   -0.21    0.26 
 -13  -8   1   -0.41    0.27 
  12   8  -1    0.59    0.25 
 -12  -8   1    0.47    0.28 
  11   8  -1   -0.19    0.24 
 -11  -8   1    0.15    0.24 
  10   8  -1    3.78    0.33 
 -10  -8   1    3.93    0.32 
   9   8  -1    0.31    0.22 
   9   8  -1    0.49    0.21 
  -9  -8   1    0.28    0.22 
   8   8  -1    0.73    0.21 
   8   8  -1    0.64    0.23 
  -8  -8   1    0.69    0.21 
   7   8  -1    1.60    0.21 
   7   8  -1    1.85    0.26 
  -7  -8   1    1.49    0.21 
   6   8  -1    3.42    0.29 
   6   8  -1    4.06    0.32 
  -6  -8   1    3.67    0.28 
   5   8  -1   10.34    0.45 
   5   8  -1   10.29    0.43 
  -5  -8   1   10.70    0.40 
   4   8  -1    1.71    0.21 
   4   8  -1    2.06    0.18 
  -4  -8   1    2.29    0.18 
   3   8  -1    0.58    0.18 
   3   8  -1    0.88    0.15 
  -3  -8   1    0.69    0.11 
   2   8  -1    0.11    0.16 
  -2  -8   1    0.15    0.08 
   1   8  -1    1.64    0.19 
  -1  -8   1    1.78    0.11 
   0   8  -1   65.73    1.75 
  -1   8  -1    3.73    0.30 
  -2   8  -1   21.96    0.67 
  -2   8  -1   22.16    0.58 
  -4   8  -1    0.09    0.11 
  -4   8  -1   -0.05    0.04 
  -5   8  -1    0.15    0.15 
  -5   8  -1    0.33    0.13 
  -6   8  -1   -0.19    0.15 
  -6   8  -1    0.09    0.15 
  -7   8  -1    0.59    0.17 
  -7   8  -1    0.12    0.18 
  -8   8  -1    1.83    0.23 
  -8   8  -1    1.98    0.25 
  -9   8  -1    0.41    0.23 
 -10   8  -1    3.61    0.31 
 -11   8  -1    1.06    0.27 
 -12   8  -1    1.16    0.28 
 -13   8  -1    5.19    0.40 
 -14   8  -1    1.32    0.32 
 -15   8  -1    0.04    0.31 
 -16   8  -1    0.23    0.34 
  15   7  -1    0.42    0.30 
 -15  -7   1    0.70    0.34 
  14   7  -1    0.40    0.28 
 -14  -7   1    0.07    0.28 
  13   7  -1    1.39    0.29 
 -13  -7   1    1.07    0.29 
  12   7  -1    0.21    0.25 
 -12  -7   1   -0.33    0.23 
  11   7  -1    0.09    0.23 
 -11  -7   1    0.06    0.24 
  10   7  -1    1.67    0.26 
  10   7  -1    1.67    0.23 
 -10  -7   1    1.51    0.26 
   9   7  -1   -0.01    0.20 
   9   7  -1   -0.08    0.20 
  -9  -7   1    0.01    0.22 
   8   7  -1    0.19    0.20 
   8   7  -1    0.33    0.20 
  -8  -7   1    0.20    0.20 
   7   7  -1    2.43    0.26 
   7   7  -1    3.24    0.24 
  -7  -7   1    3.23    0.25 
   6   7  -1    0.34    0.16 
   6   7  -1    0.07    0.19 
  -6  -7   1    0.19    0.16 
   5   7  -1    1.39    0.16 
   5   7  -1    0.97    0.19 
  -5  -7   1    1.40    0.16 
   4   7  -1    0.37    0.16 
   4   7  -1    0.23    0.13 
  -4  -7   1    0.23    0.11 
   3   7  -1   48.07    1.30 
  -3  -7   1   47.21    1.24 
   2   7  -1    2.89    0.21 
  -2  -7   1    2.82    0.15 
   1   7  -1   36.26    1.00 
  -1  -7   1   35.46    0.92 
   0   7  -1    3.26    0.24 
  -1   7  -1   16.13    0.41 
  -1   7  -1   15.58    0.51 
  -2   7  -1   18.22    0.49 
  -4   7  -1    0.34    0.12 
  -4   7  -1    0.23    0.13 
  -5   7  -1    0.20    0.14 
  -5   7  -1   -0.13    0.12 
  -6   7  -1    1.67    0.18 
  -6   7  -1    1.69    0.20 
  -7   7  -1    0.87    0.19 
  -8   7  -1    0.82    0.21 
  -9   7  -1   19.85    0.69 
 -10   7  -1    6.91    0.43 
 -11   7  -1    0.40    0.23 
 -12   7  -1    0.85    0.26 
 -13   7  -1    0.13    0.27 
 -14   7  -1    3.24    0.38 
 -15   7  -1   -0.26    0.29 
 -16   7  -1   -0.45    0.32 
  15   6  -1   -0.07    0.26 
 -15  -6   1   -0.18    0.30 
  14   6  -1    0.06    0.24 
 -14  -6   1    0.34    0.28 
  13   6  -1    0.48    0.25 
 -13  -6   1    0.13    0.27 
  12   6  -1    0.19    0.25 
 -12  -6   1   -0.03    0.24 
  11   6  -1    3.09    0.31 
 -11  -6   1    3.53    0.32 
  10   6  -1    3.62    0.32 
  10   6  -1    3.14    0.26 
 -10  -6   1    3.13    0.30 
   9   6  -1    1.49    0.26 
   9   6  -1    1.41    0.22 
  -9  -6   1    1.81    0.25 
   8   6  -1    4.22    0.33 
   8   6  -1    4.26    0.32 
  -8  -6   1    4.49    0.32 
   7   6  -1    1.13    0.17 
   7   6  -1    0.99    0.20 
  -7  -6   1    0.83    0.19 
   6   6  -1    0.06    0.14 
   6   6  -1   -0.05    0.16 
  -6  -6   1    0.09    0.15 
   5   6  -1    0.19    0.15 
   5   6  -1   -0.05    0.07 
  -5  -6   1    0.30    0.13 
   4   6  -1    5.85    0.26 
   4   6  -1    7.43    0.32 
  -4  -6   1    6.38    0.25 
   3   6  -1   29.88    0.83 
   3   6  -1   29.01    0.82 
  -3  -6   1   28.36    0.78 
   2   6  -1    6.00    0.28 
  -2  -6   1    6.03    0.22 
   1   6  -1   14.56    0.47 
  -1  -6   1   14.57    0.39 
   0   6  -1    0.81    0.06 
   0   6  -1    0.84    0.14 
  -1   6  -1    5.18    0.16 
  -3   6  -1    0.31    0.09 
  -3   6  -1   -0.02    0.07 
  -4   6  -1    0.25    0.11 
  -4   6  -1    0.07    0.13 
  -5   6  -1    2.19    0.17 
  -5   6  -1    1.97    0.18 
  -6   6  -1    2.82    0.21 
  -7   6  -1    0.37    0.17 
  -8   6  -1    8.81    0.42 
  -9   6  -1    0.71    0.22 
 -10   6  -1    0.24    0.23 
 -11   6  -1    0.73    0.27 
 -12   6  -1    0.58    0.26 
 -13   6  -1    0.52    0.26 
 -14   6  -1    0.11    0.29 
 -15   6  -1    0.51    0.30 
 -16   6  -1    1.06    0.34 
  16   5  -1    0.46    0.31 
 -16  -5   1   -0.09    0.34 
  15   5  -1    0.21    0.28 
 -15  -5   1   -0.11    0.32 
  14   5  -1    0.32    0.25 
 -14  -5   1   -0.09    0.29 
  13   5  -1    1.10    0.26 
 -13  -5   1    0.86    0.30 
  12   5  -1    0.91    0.25 
 -12  -5   1    0.47    0.25 
  11   5  -1    0.12    0.19 
  11   5  -1    0.20    0.23 
 -11  -5   1    0.28    0.23 
  10   5  -1   -0.10    0.22 
  10   5  -1    0.26    0.18 
 -10  -5   1   -0.01    0.22 
   9   5  -1    0.76    0.20 
   9   5  -1    0.76    0.22 
  -9  -5   1    0.68    0.22 
   8   5  -1    4.70    0.33 
   8   5  -1    5.03    0.33 
  -8  -5   1    4.35    0.30 
   7   5  -1    0.17    0.16 
   7   5  -1    0.47    0.16 
  -7  -5   1    0.38    0.18 
   6   5  -1   30.60    0.91 
  -6  -5   1   32.98    0.91 
   5   5  -1    1.50    0.18 
   5   5  -1    1.46    0.14 
  -5  -5   1    1.62    0.16 
   4   5  -1    5.94    0.29 
   4   5  -1    6.10    0.27 
  -4  -5   1    6.01    0.26 
   3   5  -1   25.73    0.74 
   3   5  -1   26.07    0.74 
  -3  -5   1   26.01    0.70 
   2   5  -1    0.10    0.14 
  -2  -5   1    0.00    0.08 
   1   5  -1   55.18    1.46 
  -1  -5   1   56.08    1.41 
   0   5  -1    6.17    0.27 
   0   5  -1    6.72    0.19 
   0  -5   1    7.04    0.19 
  -4   5  -1    0.85    0.14 
  -4   5  -1    0.90    0.13 
  -5   5  -1    8.27    0.33 
  -6   5  -1   29.98    0.86 
  -7   5  -1    0.20    0.17 
  -8   5  -1    0.09    0.19 
  -9   5  -1    1.38    0.25 
 -10   5  -1    7.07    0.42 
 -11   5  -1    1.33    0.29 
 -12   5  -1   -0.37    0.23 
 -13   5  -1    4.22    0.37 
 -14   5  -1    0.95    0.29 
 -15   5  -1    0.49    0.32 
 -16   5  -1   -0.12    0.32 
  16   4  -1   -0.23    0.27 
 -16  -4   1    0.13    0.32 
  15   4  -1    0.74    0.29 
 -15  -4   1    0.57    0.31 
  14   4  -1    0.35    0.25 
 -14  -4   1    0.11    0.28 
  13   4  -1    0.45    0.26 
 -13  -4   1    0.51    0.27 
  12   4  -1    0.08    0.21 
 -12  -4   1    0.13    0.24 
  11   4  -1    0.03    0.22 
  11   4  -1    0.06    0.19 
 -11  -4   1   -0.09    0.24 
  10   4  -1    2.86    0.28 
  10   4  -1    3.36    0.26 
 -10  -4   1    3.56    0.33 
   9   4  -1    0.67    0.20 
   9   4  -1    0.70    0.18 
  -9  -4   1    0.76    0.22 
   8   4  -1    2.29    0.20 
   8   4  -1    2.07    0.22 
  -8  -4   1    1.93    0.22 
   7   4  -1    0.30    0.14 
   7   4  -1    0.33    0.17 
  -7  -4   1    0.44    0.16 
   6   4  -1    9.47    0.37 
   6   4  -1    9.10    0.34 
  -6  -4   1    9.83    0.38 
   5   4  -1    0.22    0.14 
   5   4  -1    0.42    0.12 
  -5  -4   1    0.25    0.12 
   4   4  -1   12.85    0.42 
   4   4  -1   13.46    0.45 
  -4  -4   1   13.01    0.40 
   3   4  -1   25.97    0.73 
   3   4  -1   26.19    0.73 
  -3  -4   1   25.57    0.70 
   2   4  -1  137.55    3.53 
   2   4  -1  141.78    3.64 
  -2  -4   1  138.21    3.53 
   1   4  -1    1.38    0.13 
   1   4  -1    1.84    0.11 
   0   4  -1   43.07    1.08 
   0  -4   1   42.54    1.08 
  -1   4  -1   36.41    0.93 
  -2   4  -1    4.70    0.22 
  -2   4  -1    5.07    0.20 
  -3   4  -1    8.09    0.30 
  -3   4  -1    8.53    0.30 
  -4   4  -1   15.87    0.47 
  -5   4  -1   10.71    0.38 
  -6   4  -1    0.04    0.15 
  -7   4  -1   44.64    1.24 
  -8   4  -1    0.50    0.20 
  -9   4  -1    2.52    0.28 
 -10   4  -1   20.73    0.72 
 -11   4  -1    5.26    0.40 
 -12   4  -1    0.37    0.25 
 -13   4  -1    4.56    0.38 
 -14   4  -1    0.53    0.28 
 -15   4  -1    1.71    0.35 
 -16   4  -1    0.02    0.32 
 -17   4  -1    0.40    0.33 
 -16  -3   1   -0.33    0.30 
  15   3  -1    0.45    0.26 
 -15  -3   1    0.03    0.29 
  14   3  -1    0.53    0.26 
 -14  -3   1    0.94    0.30 
  13   3  -1    8.18    0.49 
 -13  -3   1    8.62    0.49 
  12   3  -1    0.74    0.23 
 -12  -3   1    0.34    0.27 
  11   3  -1    0.87    0.24 
  11   3  -1    0.77    0.21 
 -11  -3   1    0.83    0.28 
  10   3  -1    1.63    0.21 
  10   3  -1    1.69    0.26 
 -10  -3   1    1.63    0.25 
   9   3  -1   -0.05    0.16 
   9   3  -1   -0.11    0.18 
  -9  -3   1    0.12    0.20 
   8   3  -1    0.25    0.16 
   8   3  -1    0.24    0.14 
  -8  -3   1    0.25    0.19 
   7   3  -1    1.06    0.17 
  -7  -3   1    1.13    0.19 
   6   3  -1    2.79    0.23 
   6   3  -1    2.54    0.20 
  -6  -3   1    2.65    0.20 
   5   3  -1   58.86    1.56 
   5   3  -1   59.45    1.59 
   4   3  -1   52.26    1.38 
   4   3  -1   51.58    1.37 
  -4  -3   1   51.03    1.35 
   3   3  -1   61.34    1.61 
   3   3  -1   59.72    1.57 
  -3  -3   1   60.83    1.56 
   2   3  -1   34.02    0.91 
   2   3  -1   34.08    0.92 
  -2  -3   1   35.29    0.90 
   1   3  -1  266.97    6.74 
   0   3  -1  126.75    3.18 
   0  -3   1  125.53    3.18 
  -1   3  -1   66.92    1.72 
  -1   3  -1   68.09    1.70 
  -2   3  -1  111.71    2.83 
  -2   3  -1  111.39    2.82 
  -3   3  -1   28.87    0.78 
  -4   3  -1   22.91    0.65 
  -5   3  -1   18.12    0.55 
  -6   3  -1   62.12    1.64 
  -7   3  -1   32.24    0.94 
  -8   3  -1   13.20    0.52 
  -9   3  -1    8.38    0.42 
 -10   3  -1    0.59    0.25 
 -11   3  -1   -0.08    0.26 
 -12   3  -1    2.51    0.33 
 -13   3  -1    0.10    0.26 
 -14   3  -1    0.22    0.27 
 -15   3  -1    1.34    0.34 
 -16   3  -1   -0.29    0.29 
 -17   3  -1    0.06    0.35 
 -17  -2   1    0.53    0.38 
 -16  -2   1    0.58    0.35 
 -15  -2   1    0.21    0.31 
  14   2  -1    1.51    0.30 
 -14  -2   1    1.45    0.31 
  13   2  -1    0.02    0.24 
 -13  -2   1    0.13    0.26 
  12   2  -1   -0.02    0.22 
 -12  -2   1    0.20    0.25 
  11   2  -1    0.55    0.24 
 -11  -2   1    0.62    0.27 
  10   2  -1    0.32    0.20 
 -10  -2   1    0.74    0.24 
   9   2  -1    0.08    0.17 
   9   2  -1    0.04    0.19 
  -9  -2   1    0.37    0.20 
   8   2  -1    0.13    0.13 
   8   2  -1    0.26    0.17 
  -8  -2   1    0.14    0.18 
   7   2  -1    4.59    0.27 
  -7  -2   1    4.89    0.29 
   6   2  -1    2.75    0.20 
   6   2  -1    2.85    0.23 
  -6  -2   1    3.13    0.21 
   5   2  -1   58.96    1.56 
   5   2  -1   60.05    1.59 
   4   2  -1    5.75    0.27 
   4   2  -1    5.86    0.24 
  -4  -2   1    5.47    0.25 
   3   2  -1  235.29    6.15 
   3   2  -1  234.56    5.95 
  -3  -2   1  236.22    5.97 
   2   2  -1  136.31    3.55 
  -2  -2   1  133.57    3.42 
   0   2  -1   68.56    1.75 
   0   2  -1   69.82    1.75 
   0  -2   1   68.83    1.75 
  -1   2  -1    4.49    0.14 
  -1   2  -1    4.52    0.16 
  -2   2  -1    3.42    0.15 
  -3   2  -1    0.30    0.10 
  -4   2  -1    0.31    0.13 
  -5   2  -1   73.86    1.92 
  -6   2  -1    5.31    0.29 
  -7   2  -1    2.09    0.20 
  -8   2  -1    7.43    0.37 
  -9   2  -1    0.10    0.20 
 -10   2  -1    0.98    0.25 
 -11   2  -1    0.16    0.26 
 -12   2  -1    4.81    0.40 
 -13   2  -1    2.05    0.31 
 -14   2  -1    0.80    0.31 
 -15   2  -1    0.29    0.29 
 -16   2  -1    0.30    0.33 
 -17   2  -1    0.27    0.33 
 -17  -1   1    5.35    0.49 
 -16  -1   1   -0.11    0.30 
 -15  -1   1   -0.04    0.28 
 -14  -1   1    0.98    0.29 
 -13  -1   1    1.37    0.30 
  12   1  -1    2.31    0.29 
 -12  -1   1    1.89    0.31 
  11   1  -1    1.72    0.25 
 -11  -1   1    1.97    0.29 
  10   1  -1    0.33    0.21 
 -10  -1   1    0.41    0.22 
   9   1  -1    2.56    0.25 
  -9  -1   1    2.93    0.27 
   8   1  -1    2.33    0.22 
  -8  -1   1    1.81    0.21 
   7   1  -1    1.12    0.16 
  -7  -1   1    1.26    0.17 
   6   1  -1   -0.04    0.12 
   6   1  -1    0.04    0.10 
  -6  -1   1    0.06    0.13 
   5   1  -1   69.21    1.80 
   5   1  -1   69.01    1.84 
   4   1  -1    4.23    0.21 
   4   1  -1    3.54    0.23 
  -4  -1   1    4.33    0.25 
   3   1  -1   -0.02    0.07 
   3   1  -1    0.06    0.07 
  -3  -1   1    0.11    0.10 
   2   1  -1   71.94    1.88 
  -2  -1   1   72.08    1.83 
   1   1  -1    2.10    0.07 
   1   1  -1    1.55    0.07 
   0   1  -1    1.45    0.06 
   0  -1   1    1.57    0.05 
   2  -1   1    5.06    0.19 
   3  -1   1    6.54    0.28 
   5  -1   1    1.02    0.12 
  -6   1  -1   -0.08    0.04 
  -7   1  -1   -0.06    0.03 
  -8   1  -1   -0.08    0.03 
  -9   1  -1   -0.05    0.04 
 -10   1  -1   -0.11    0.07 
 -11   1  -1   27.30    0.90 
 -12   1  -1    0.80    0.27 
 -13   1  -1    1.73    0.30 
 -14   1  -1    0.91    0.29 
 -15   1  -1    0.33    0.30 
 -16   1  -1   -0.15    0.29 
 -17   1  -1   -0.17    0.32 
 -17   0   1    1.33    0.36 
 -16   0   1   -0.32    0.28 
 -15   0   1   -0.11    0.29 
 -14   0   1    0.28    0.28 
 -13   0   1    6.26    0.47 
 -12   0   1    1.19    0.26 
 -11   0   1    4.44    0.35 
  10   0  -1    0.12    0.19 
 -10   0   1   -0.18    0.07 
   9   0  -1    0.23    0.18 
  -9   0   1   -0.08    0.06 
   8   0  -1    6.98    0.34 
  -8   0   1    7.56    0.35 
   7   0  -1    9.65    0.37 
  -7   0   1    9.42    0.37 
   6   0  -1    0.23    0.13 
  -6   0   1    0.36    0.11 
   4   0  -1  125.99    3.20 
   3   0  -1    0.01    0.02 
   2   0  -1   22.13    0.58 
   0   0  -1   -0.02    0.01 
   0   0  -1    0.00    0.01 
   0   0   1    0.00    0.00 
   0   0   1    0.02    0.01 
  -1   0  -1    0.60    0.04 
   1   0   1    0.65    0.05 
   1   0   1    0.51    0.04 
  -2   0  -1   17.14    0.46 
   2   0   1   16.84    0.48 
   2   0   1   17.04    0.46 
  -3   0  -1   71.71    1.82 
   3   0   1   69.96    1.81 
   3   0   1   71.16    1.88 
   4   0   1    9.36    0.35 
   4   0   1    9.68    0.33 
   5   0   1    3.39    0.22 
   5   0   1    2.89    0.20 
  -6   0  -1    0.27    0.14 
   6   0   1    0.15    0.13 
   6   0   1    0.38    0.13 
  -7   0  -1    0.01    0.15 
   7   0   1    0.20    0.15 
   7   0   1    0.31    0.14 
  -8   0  -1    8.64    0.39 
   8   0   1    8.54    0.38 
   8   0   1    8.82    0.39 
   9   0   1    6.70    0.35 
 -10   0  -1    4.45    0.36 
 -11   0  -1    0.52    0.26 
 -12   0  -1   12.71    0.57 
 -13   0  -1    1.18    0.31 
 -14   0  -1    0.66    0.28 
 -15   0  -1    2.25    0.37 
 -16   0  -1    0.08    0.33 
 -17   1   1    0.01    0.32 
 -16   1   1   -0.08    0.29 
 -15   1   1    0.81    0.29 
 -14   1   1   -0.28    0.26 
 -13   1   1    6.40    0.47 
 -12   1   1   38.60    1.19 
 -11   1   1    0.38    0.25 
 -10   1   1   -0.15    0.05 
  -9   1   1   -0.09    0.06 
  -8   1   1    6.27    0.34 
  -7   1   1    0.86    0.16 
   6  -1  -1   17.14    0.52 
  -6   1   1   15.97    0.51 
   5  -1  -1    5.42    0.24 
  -5   1   1    4.86    0.27 
  -4   1   1   94.63    2.42 
  -3   1   1  262.64    6.70 
  -2   1   1   15.40    0.41 
   1  -1  -1    0.40    0.03 
   0  -1  -1    5.39    0.15 
   0  -1  -1    5.47    0.15 
   0   1   1    5.11    0.15 
   0   1   1    5.36    0.15 
  -1  -1  -1   85.29    2.14 
   1   1   1   85.26    2.15 
   1   1   1   84.59    2.22 
  -2  -1  -1    5.84    0.20 
   2   1   1    5.93    0.20 
   2   1   1    6.06    0.22 
  -3  -1  -1    3.81    0.20 
   3   1   1    3.75    0.23 
   3   1   1    3.27    0.19 
  -4  -1  -1    4.97    0.25 
   4   1   1    4.99    0.24 
   4   1   1    4.87    0.26 
  -5  -1  -1   34.93    0.95 
   5   1   1   34.48    0.94 
   5   1   1   34.41    0.97 
  -6  -1  -1    4.70    0.28 
   6   1   1    5.10    0.28 
   6   1   1    5.23    0.26 
  -7  -1  -1   11.37    0.43 
   7   1   1   11.38    0.41 
   7   1   1   11.36    0.43 
  -8  -1  -1    3.80    0.31 
   8   1   1    3.50    0.27 
   8   1   1    3.51    0.30 
  -9  -1  -1    2.69    0.27 
   9   1   1    2.62    0.24 
   9   1   1    2.82    0.25 
 -10  -1  -1    7.04    0.44 
  10   1   1    7.49    0.42 
  10   1   1    7.94    0.42 
 -11  -1  -1    7.67    0.47 
  11   1   1    8.18    0.42 
 -12  -1  -1    1.07    0.29 
 -13  -1  -1    1.25    0.30 
 -14  -1  -1    0.08    0.30 
 -15  -1  -1    0.42    0.30 
 -16  -1  -1    1.27    0.37 
 -17   2   1    0.89    0.34 
 -16   2   1    0.32    0.30 
 -15   2   1    0.29    0.28 
 -14   2   1    0.13    0.26 
 -13   2   1    1.34    0.28 
 -12   2   1   25.53    0.86 
 -11   2   1    8.09    0.46 
 -10   2   1    4.98    0.38 
  -9   2   1    0.22    0.19 
  -8   2   1    4.75    0.34 
  -7   2   1    0.14    0.15 
  -6   2   1    9.77    0.38 
  -5   2   1   30.17    0.83 
  -4   2   1    4.59    0.24 
  -3   2   1    0.50    0.09 
  -2   2   1   13.99    0.39 
   1  -2  -1   40.96    1.04 
  -1   2   1   41.00    1.05 
   0  -2  -1   61.78    1.54 
   0   2   1   60.22    1.54 
   0   2   1   61.21    1.55 
  -1  -2  -1   55.41    1.39 
   1   2   1   53.90    1.45 
   1   2   1   54.66    1.39 
  -2  -2  -1   28.31    0.75 
   2   2   1   28.79    0.78 
   2   2   1   27.88    0.75 
  -3  -2  -1    4.58    0.24 
   3   2   1    4.51    0.24 
   3   2   1    3.88    0.22 
  -4  -2  -1   40.08    1.08 
   4   2   1   39.73    1.07 
   4   2   1   40.49    1.11 
  -5  -2  -1    0.34    0.14 
   5   2   1    0.15    0.10 
   5   2   1    0.05    0.11 
  -6  -2  -1    0.00    0.15 
   6   2   1   -0.10    0.13 
   6   2   1   -0.06    0.13 
  -7  -2  -1    7.75    0.36 
   7   2   1    7.60    0.36 
   7   2   1    8.25    0.36 
  -8  -2  -1    8.08    0.42 
   8   2   1    7.98    0.38 
   8   2   1    7.90    0.37 
  -9  -2  -1   -0.09    0.22 
   9   2   1    0.12    0.18 
   9   2   1    0.11    0.18 
 -10  -2  -1    1.04    0.27 
  10   2   1    1.34    0.24 
  10   2   1    0.58    0.21 
 -11  -2  -1   -0.08    0.25 
  11   2   1    0.04    0.22 
  11   2   1    0.22    0.21 
 -12  -2  -1   -0.03    0.25 
  12   2   1   -0.01    0.20 
 -13  -2  -1    0.28    0.29 
  13   2   1    0.17    0.24 
 -14  -2  -1    5.68    0.46 
 -15  -2  -1    0.40    0.33 
 -16  -2  -1    1.13    0.35 
 -17   3   1   -0.20    0.33 
 -16   3   1   -0.02    0.31 
 -15   3   1    1.05    0.31 
 -14   3   1    0.30    0.27 
 -13   3   1    5.98    0.43 
 -12   3   1   12.08    0.55 
 -11   3   1   25.69    0.85 
 -10   3   1    0.41    0.23 
  -9   3   1    0.55    0.20 
  -8   3   1   66.12    1.77 
  -7   3   1    1.10    0.17 
  -6   3   1    1.54    0.17 
  -5   3   1   -0.05    0.11 
  -4   3   1    3.60    0.20 
  -3   3   1   78.61    2.00 
  -2   3   1   26.09    0.72 
  -2   3   1   26.74    0.69 
   1  -3  -1   73.32    1.85 
  -1   3   1   72.95    1.84 
  -1   3   1   72.75    1.86 
   0  -3  -1   55.71    1.39 
   0   3   1   54.58    1.39 
   0   3   1   55.68    1.42 
  -1  -3  -1  272.73    6.85 
   1   3   1  274.35    7.12 
   1   3   1  263.58    6.83 
  -2  -3  -1   38.79    1.01 
   2   3   1   38.69    1.06 
   2   3   1   38.45    1.02 
  -3  -3  -1    6.88    0.27 
   3   3   1    6.55    0.26 
   3   3   1    6.97    0.29 
  -4  -3  -1    2.87    0.19 
   4   3   1    2.57    0.21 
   4   3   1    2.78    0.22 
  -5  -3  -1   27.28    0.78 
   5   3   1   26.85    0.77 
  -6  -3  -1   11.00    0.43 
   6   3   1   11.21    0.42 
   6   3   1   11.07    0.41 
  -7  -3  -1    3.36    0.28 
   7   3   1    3.49    0.25 
   7   3   1    3.90    0.29 
  -8  -3  -1    0.00    0.20 
   8   3   1   -0.14    0.17 
   8   3   1    0.00    0.18 
  -9  -3  -1    0.83    0.24 
   9   3   1    1.34    0.21 
   9   3   1    0.92    0.22 
 -10  -3  -1    2.48    0.31 
  10   3   1    2.18    0.25 
  10   3   1    2.85    0.26 
 -11  -3  -1    0.91    0.28 
  11   3   1    1.88    0.26 
  11   3   1    1.39    0.23 
 -12  -3  -1    0.75    0.27 
  12   3   1    0.78    0.23 
  12   3   1    0.79    0.25 
 -13  -3  -1    2.58    0.34 
  13   3   1    4.06    0.35 
 -14  -3  -1    2.95    0.37 
  14   3   1    2.90    0.33 
 -15  -3  -1   -0.08    0.31 
 -16  -3  -1    2.89    0.41 
 -17   4   1    0.12    0.34 
 -16   4   1    0.73    0.34 
 -15   4   1    0.22    0.30 
 -14   4   1    0.27    0.27 
 -13   4   1    4.77    0.40 
 -12   4   1   11.23    0.52 
 -11   4   1    4.59    0.37 
 -10   4   1    0.67    0.24 
  -9   4   1    3.44    0.28 
  -8   4   1    0.44    0.17 
  -7   4   1    1.69    0.20 
  -6   4   1    0.48    0.15 
  -5   4   1   11.75    0.40 
  -4   4   1    7.17    0.27 
  -3   4   1   10.16    0.35 
  -3   4   1   10.42    0.32 
  -2   4   1    0.10    0.07 
  -2   4   1   -0.02    0.10 
  -1   4   1   24.83    0.68 
  -1   4   1   24.63    0.62 
  -1   4   1   24.03    0.62 
   0  -4  -1    2.27    0.09 
   0   4   1    2.70    0.21 
   0   4   1    2.65    0.09 
  -1  -4  -1   98.24    2.45 
   1   4   1   95.96    2.48 
   1   4   1   97.51    2.57 
  -2  -4  -1    0.54    0.10 
   2   4   1    0.43    0.13 
   2   4   1    0.40    0.11 
  -3  -4  -1    0.66    0.12 
   3   4   1    0.62    0.11 
   3   4   1    0.69    0.14 
  -4  -4  -1    0.55    0.10 
   4   4   1    0.30    0.08 
   4   4   1    0.87    0.14 
  -5  -4  -1   78.12    1.95 
   5   4   1   67.44    2.00 
   5   4   1   78.31    1.96 
  -6  -4  -1    0.94    0.16 
   6   4   1    0.88    0.16 
   6   4   1    1.02    0.17 
  -7  -4  -1    0.81    0.19 
   7   4   1    0.71    0.17 
   7   4   1    0.59    0.18 
  -8  -4  -1    0.51    0.20 
   8   4   1    0.70    0.20 
   8   4   1    0.90    0.19 
  -9  -4  -1    0.51    0.24 
   9   4   1    0.72    0.21 
   9   4   1    0.84    0.22 
 -10  -4  -1    5.90    0.44 
  10   4   1    6.03    0.40 
  10   4   1    5.31    0.39 
 -11  -4  -1    1.16    0.26 
  11   4   1    1.01    0.23 
  11   4   1    0.98    0.22 
 -12  -4  -1   -0.17    0.25 
  12   4   1   -0.04    0.21 
  12   4   1   -0.21    0.21 
 -13  -4  -1    0.50    0.30 
  13   4   1    0.17    0.23 
 -14  -4  -1    0.67    0.30 
  14   4   1    0.07    0.26 
 -15  -4  -1   -0.10    0.32 
  15   4   1    0.07    0.26 
 -16  -4  -1    0.12    0.33 
 -17   5   1   -0.37    0.34 
 -16   5   1    0.06    0.32 
 -15   5   1    0.46    0.29 
 -14   5   1    1.26    0.30 
 -13   5   1    1.01    0.29 
 -12   5   1    1.30    0.27 
 -11   5   1    1.30    0.26 
 -10   5   1    0.05    0.23 
  -9   5   1    0.42    0.20 
  -8   5   1    9.92    0.43 
  -7   5   1   39.85    1.11 
  -6   5   1    1.88    0.18 
  -5   5   1    0.68    0.13 
  -4   5   1    5.73    0.23 
  -4   5   1    5.75    0.27 
  -3   5   1    0.11    0.08 
  -3   5   1    0.14    0.12 
  -2   5   1   18.34    0.49 
  -2   5   1   18.39    0.54 
  -1   5   1   20.60    0.60 
   0   5   1    6.42    0.27 
  -1  -5  -1   69.95    1.77 
   1   5   1   69.49    1.81 
  -2  -5  -1    1.58    0.12 
   2   5   1    1.54    0.13 
   2   5   1    1.43    0.15 
  -3  -5  -1   11.75    0.37 
   3   5   1   12.11    0.41 
  -4  -5  -1    3.55    0.19 
   4   5   1    3.33    0.24 
  -5  -5  -1   37.42    1.02 
   5   5   1   36.81    1.06 
   5   5   1   37.44    1.03 
  -6  -5  -1    1.50    0.19 
   6   5   1    1.36    0.18 
   6   5   1    1.07    0.18 
  -7  -5  -1    9.31    0.42 
   7   5   1    9.29    0.42 
   7   5   1    8.42    0.41 
  -8  -5  -1   -0.12    0.20 
   8   5   1    0.02    0.19 
   8   5   1    0.11    0.20 
  -9  -5  -1    0.34    0.24 
   9   5   1    0.56    0.22 
   9   5   1    0.55    0.21 
 -10  -5  -1    0.22    0.24 
  10   5   1    0.58    0.22 
  10   5   1    0.43    0.21 
 -11  -5  -1    5.93    0.45 
  11   5   1    6.04    0.38 
  11   5   1    6.20    0.40 
 -12  -5  -1    0.40    0.28 
  12   5   1    0.44    0.24 
  12   5   1    0.35    0.23 
 -13  -5  -1    4.36    0.39 
  13   5   1    4.67    0.38 
 -14  -5  -1   -0.41    0.29 
  14   5   1    0.15    0.26 
 -15  -5  -1    0.38    0.34 
  15   5   1    0.34    0.29 
 -17   6   1   -0.31    0.34 
 -16   6   1   -0.05    0.29 
 -15   6   1    0.33    0.31 
 -14   6   1    1.23    0.29 
 -13   6   1   -0.11    0.26 
 -12   6   1    0.51    0.24 
 -11   6   1   39.82    1.19 
 -10   6   1    1.51    0.25 
  -9   6   1   13.08    0.50 
  -8   6   1    5.85    0.33 
  -7   6   1    0.99    0.18 
  -6   6   1   12.71    0.43 
  -5   6   1   -0.02    0.12 
  -5   6   1   -0.04    0.12 
  -4   6   1   11.35    0.36 
  -4   6   1   11.42    0.41 
  -3   6   1    4.74    0.25 
  -3   6   1    4.64    0.19 
  -2   6   1   50.59    1.32 
  -2   6   1   48.61    1.26 
  -1   6   1   16.04    0.50 
   0   6   1   39.45    1.07 
  -1  -6  -1   11.12    0.31 
   1   6   1   11.19    0.39 
  -2  -6  -1   22.25    0.61 
   2   6   1   22.44    0.66 
  -3  -6  -1    0.03    0.10 
   3   6   1    0.05    0.15 
   3   6   1   -0.01    0.12 
   4   6   1    1.77    0.17 
   4   6   1    1.73    0.18 
  -5  -6  -1    3.15    0.24 
   5   6   1    3.21    0.27 
   5   6   1    3.44    0.24 
  -6  -6  -1    2.89    0.23 
   6   6   1    2.87    0.22 
   6   6   1    2.95    0.24 
  -7  -6  -1    1.29    0.20 
   7   6   1    0.98    0.20 
   7   6   1    1.04    0.22 
  -8  -6  -1    1.02    0.22 
   8   6   1    1.07    0.23 
   8   6   1    1.23    0.22 
  -9  -6  -1    0.25    0.23 
   9   6   1    0.01    0.21 
   9   6   1   -0.05    0.19 
 -10  -6  -1    2.52    0.30 
  10   6   1    2.37    0.27 
  10   6   1    2.59    0.28 
 -11  -6  -1    0.43    0.26 
  11   6   1    0.22    0.22 
  11   6   1    0.03    0.23 
 -12  -6  -1    0.69    0.29 
  12   6   1    1.25    0.26 
 -13  -6  -1    2.67    0.36 
  13   6   1    2.32    0.32 
 -14  -6  -1   -0.08    0.29 
  14   6   1    0.18    0.27 
 -15  -6  -1    2.92    0.42 
  15   6   1    3.09    0.39 
 -16   7   1    0.68    0.34 
 -15   7   1    0.03    0.29 
 -14   7   1   -0.09    0.27 
 -13   7   1    0.21    0.27 
 -12   7   1    3.35    0.32 
 -11   7   1    0.50    0.23 
 -10   7   1    6.10    0.37 
  -9   7   1    0.39    0.21 
  -8   7   1   -0.07    0.18 
  -7   7   1    0.42    0.17 
  -5   7   1    0.46    0.17 
  -5   7   1    0.37    0.12 
  -4   7   1    0.79    0.11 
  -4   7   1    0.93    0.16 
  -3   7   1   18.22    0.57 
  -3   7   1   17.73    0.49 
  -2   7   1  133.79    3.39 
  -2   7   1  136.54    3.46 
  -1   7   1    6.66    0.31 
   0   7   1   11.19    0.40 
  -1  -7  -1    0.75    0.07 
   1   7   1    1.01    0.17 
  -2  -7  -1    4.53    0.20 
   2   7   1    4.72    0.30 
   2   7   1    5.70    0.30 
  -3  -7  -1   15.04    0.46 
   3   7   1   16.01    0.53 
   3   7   1   15.30    0.53 
   4   7   1    1.45    0.17 
   4   7   1    1.44    0.18 
  -5  -7  -1    2.00    0.19 
   5   7   1    1.95    0.21 
   5   7   1    1.95    0.20 
  -6  -7  -1    5.41    0.32 
   6   7   1    5.60    0.35 
   6   7   1    5.24    0.33 
  -7  -7  -1    1.40    0.22 
   7   7   1    1.21    0.23 
   7   7   1    1.25    0.22 
  -8  -7  -1    0.03    0.21 
   8   7   1    0.07    0.21 
   8   7   1    0.04    0.20 
  -9  -7  -1    0.59    0.24 
   9   7   1    0.57    0.22 
   9   7   1    0.26    0.23 
 -10  -7  -1    2.45    0.30 
  10   7   1    2.87    0.30 
  10   7   1    2.51    0.28 
 -11  -7  -1    1.25    0.28 
  11   7   1    1.35    0.25 
 -12  -7  -1   -0.45    0.26 
  12   7   1   -0.13    0.23 
 -13  -7  -1    0.50    0.30 
  13   7   1    0.59    0.28 
 -14  -7  -1   -0.05    0.29 
  14   7   1    0.00    0.27 
 -15  -7  -1   -0.65    0.33 
  15   7   1    0.02    0.30 
 -16   8   1   -0.06    0.31 
 -15   8   1    0.09    0.30 
 -14   8   1   -0.23    0.25 
 -13   8   1    1.23    0.28 
 -12   8   1   -0.13    0.22 
 -11   8   1   19.10    0.69 
 -10   8   1    1.27    0.26 
  -9   8   1   17.07    0.61 
  -7   8   1    0.46    0.18 
  -6   8   1    0.12    0.14 
  -6   8   1   -0.08    0.14 
  -5   8   1   -0.03    0.15 
  -5   8   1    0.09    0.12 
  -4   8   1    9.25    0.31 
  -4   8   1    9.43    0.39 
  -3   8   1    1.38    0.19 
  -3   8   1    1.43    0.10 
  -2   8   1    8.85    0.37 
  -1   8   1   12.53    0.47 
   0   8   1   34.09    0.97 
  -1  -8  -1    0.94    0.07 
   1   8   1    0.91    0.17 
  -2  -8  -1   36.54    0.95 
   2   8   1   36.21    1.04 
   2   8   1   36.58    1.05 
  -3  -8  -1    0.13    0.11 
   3   8   1    0.35    0.17 
   3   8   1    0.45    0.16 
  -4  -8  -1   -0.10    0.06 
   4   8   1    0.06    0.16 
   4   8   1    0.29    0.19 
  -5  -8  -1    3.14    0.22 
   5   8   1    3.32    0.25 
   5   8   1    3.06    0.26 
  -6  -8  -1    3.27    0.25 
   6   8   1    3.21    0.26 
   6   8   1    3.50    0.29 
  -7  -8  -1    3.06    0.26 
   7   8   1    2.96    0.28 
   7   8   1    2.81    0.27 
  -8  -8  -1    0.12    0.21 
   8   8   1    0.08    0.21 
   8   8   1    0.29    0.23 
  -9  -8  -1   -0.14    0.21 
   9   8   1    0.30    0.22 
   9   8   1   -0.31    0.20 
 -10  -8  -1    5.09    0.40 
  10   8   1    5.36    0.44 
  10   8   1    6.03    0.42 
 -11  -8  -1    0.24    0.26 
  11   8   1    0.63    0.24 
 -12  -8  -1    4.18    0.37 
  12   8   1    4.35    0.38 
 -13  -8  -1    0.30    0.29 
  13   8   1    0.21    0.28 
 -14  -8  -1    0.26    0.32 
  14   8   1    0.82    0.29 
 -16   9   1   -0.25    0.29 
 -15   9   1   -0.31    0.28 
 -14   9   1    0.23    0.28 
 -13   9   1   -0.30    0.25 
 -12   9   1    1.03    0.27 
 -11   9   1    0.22    0.24 
 -10   9   1    2.07    0.27 
 -10   9   1    1.84    0.28 
  -9   9   1   -0.17    0.20 
  -9   9   1   -0.44    0.21 
  -7   9   1    1.58    0.20 
  -6   9   1    0.41    0.15 
  -6   9   1    0.18    0.19 
  -5   9   1    2.92    0.22 
  -5   9   1    2.67    0.25 
  -4   9   1    0.42    0.11 
  -4   9   1    0.36    0.17 
  -3   9   1    5.62    0.32 
  -3   9   1    5.45    0.19 
  -2   9   1    9.68    0.40 
  -1   9   1    0.39    0.18 
   0   9   1    1.66    0.21 
   1   9   1    6.24    0.36 
  -2  -9  -1    0.73    0.10 
   2   9   1    0.65    0.19 
   2   9   1    0.79    0.18 
  -3  -9  -1    3.06    0.22 
   3   9   1    3.72    0.32 
   3   9   1    3.70    0.28 
   4   9   1    4.14    0.33 
   4   9   1    4.27    0.30 
  -5  -9  -1    2.19    0.21 
   5   9   1    1.65    0.25 
   5   9   1    1.78    0.22 
  -6  -9  -1    0.14    0.17 
   6   9   1   -0.26    0.19 
   6   9   1    0.18    0.21 
  -7  -9  -1    0.27    0.20 
   7   9   1    0.26    0.20 
   7   9   1    0.38    0.23 
  -8  -9  -1    1.95    0.25 
   8   9   1    1.76    0.25 
   8   9   1    2.13    0.26 
  -9  -9  -1   -0.05    0.21 
   9   9   1    0.11    0.22 
   9   9   1    0.31    0.23 
 -10  -9  -1    4.81    0.40 
  10   9   1    4.98    0.38 
 -11  -9  -1   -0.23    0.24 
  11   9   1    0.14    0.25 
 -12  -9  -1    1.06    0.30 
  12   9   1    1.44    0.29 
 -13  -9  -1    0.18    0.30 
  13   9   1    0.43    0.29 
 -14  -9  -1    1.25    0.35 
  14   9   1    0.88    0.32 
 -16  10   1    0.42    0.34 
 -16  10   1    0.78    0.34 
 -15  10   1    0.11    0.31 
 -15  10   1    0.82    0.32 
 -14  10   1    0.09    0.28 
 -14  10   1   -0.15    0.29 
 -13  10   1   -0.05    0.26 
 -13  10   1    0.76    0.30 
 -12  10   1    2.31    0.30 
 -12  10   1    2.91    0.33 
 -11  10   1    0.09    0.23 
 -11  10   1    0.01    0.23 
 -10  10   1   20.20    0.73 
 -10  10   1   20.31    0.71 
  -9  10   1   12.35    0.51 
  -9  10   1   13.05    0.58 
  -8  10   1    9.46    0.48 
  -8  10   1   10.34    0.42 
  -7  10   1    1.72    0.25 
  -7  10   1    1.74    0.20 
  -6  10   1    0.25    0.20 
  -6  10   1    0.31    0.15 
  -5  10   1    0.18    0.20 
  -5  10   1    0.51    0.13 
  -4  10   1    0.03    0.10 
  -4  10   1    0.25    0.20 
  -3  10   1    1.17    0.22 
  -2  10   1    9.83    0.43 
  -1  10   1    4.60    0.33 
   0  10   1    0.45    0.20 
   1  10   1   -0.04    0.19 
   2  10   1   -0.05    0.17 
   2  10   1    0.40    0.20 
  -3 -10  -1   18.87    0.54 
   3  10   1   18.57    0.66 
   3  10   1   18.97    0.67 
   4  10   1    3.62    0.31 
   4  10   1    3.18    0.27 
  -5 -10  -1   -0.22    0.16 
   5  10   1    0.11    0.22 
   5  10   1   -0.15    0.20 
  -6 -10  -1    0.78    0.19 
   6  10   1    0.85    0.25 
   6  10   1    0.76    0.23 
  -7 -10  -1    1.03    0.21 
   7  10   1    1.01    0.23 
   7  10   1    1.33    0.26 
  -8 -10  -1    0.78    0.23 
   8  10   1    0.58    0.23 
   8  10   1    0.98    0.24 
  -9 -10  -1    0.18    0.22 
   9  10   1    0.58    0.25 
   9  10   1    0.36    0.24 
 -10 -10  -1   -0.17    0.23 
  10  10   1    0.33    0.23 
  11  10   1    0.84    0.26 
  12  10   1    0.16    0.28 
  13  10   1    0.24    0.30 
 -15  11   1   -0.42    0.29 
 -15  11   1   -0.32    0.28 
 -14  11   1   -0.30    0.28 
 -14  11   1    0.06    0.28 
 -13  11   1    0.85    0.29 
 -13  11   1    0.49    0.29 
 -12  11   1    2.10    0.33 
 -12  11   1    1.53    0.29 
 -11  11   1   10.11    0.48 
 -11  11   1   10.21    0.52 
 -10  11   1    9.02    0.51 
 -10  11   1    9.13    0.46 
  -9  11   1    1.85    0.24 
  -9  11   1    1.85    0.28 
  -8  11   1    1.81    0.27 
  -8  11   1    1.63    0.22 
  -7  11   1    5.03    0.32 
  -7  11   1    4.33    0.35 
  -6  11   1    0.00    0.22 
  -6  11   1    0.11    0.15 
  -5  11   1    0.40    0.22 
  -4  11   1    0.89    0.22 
  -3  11   1    0.36    0.22 
  -2  11   1    7.87    0.42 
  -1  11   1    2.42    0.28 
   0  11   1    0.47    0.22 
   1  11   1    0.56    0.22 
   2  11   1    0.06    0.19 
   2  11   1    0.11    0.21 
   3  11   1   13.73    0.55 
   3  11   1   13.41    0.53 
   4  11   1    4.83    0.36 
   4  11   1    4.92    0.39 
   5  11   1    1.96    0.26 
   5  11   1    1.94    0.27 
   6  11   1    0.73    0.22 
   6  11   1    0.87    0.26 
   7  11   1    0.45    0.24 
   7  11   1   -0.15    0.21 
   8  11   1    0.28    0.23 
   8  11   1    0.17    0.24 
   9  11   1    0.72    0.27 
  10  11   1    0.26    0.25 
  11  11   1    0.81    0.29 
  12  11   1    0.51    0.29 
 -15  12   1    0.35    0.31 
 -14  12   1   -0.23    0.28 
 -13  12   1    1.94    0.35 
 -12  12   1    0.80    0.29 
 -11  12   1    2.30    0.34 
 -10  12   1   18.60    0.74 
  -9  12   1    3.75    0.34 
  -8  12   1   21.86    0.78 
  -7  12   1    1.40    0.27 
  -6  12   1    0.25    0.24 
  -5  12   1    0.28    0.25 
  -4  12   1    0.34    0.23 
  -3  12   1    1.73    0.26 
  -2  12   1    0.64    0.23 
  -1  12   1    0.49    0.23 
   0  12   1    8.07    0.47 
   1  12   1    5.35    0.38 
   2  12   1    7.25    0.41 
   2  12   1    7.14    0.42 
   3  12   1   53.49    1.53 
   3  12   1   54.62    1.56 
   4  12   1   34.52    1.07 
   4  12   1   35.99    1.10 
   5  12   1    1.20    0.25 
   5  12   1    0.83    0.24 
   6  12   1   -0.01    0.21 
   6  12   1    0.29    0.23 
   7  12   1    0.28    0.25 
   7  12   1    0.06    0.23 
   8  12   1    1.50    0.29 
   8  12   1    1.49    0.27 
   9  12   1    0.02    0.25 
  10  12   1    0.13    0.27 
  11  12   1    0.43    0.30 
  12  12   1    0.76    0.31 
 -14  13   1    0.01    0.29 
 -13  13   1    0.43    0.29 
 -12  13   1    0.34    0.29 
 -11  13   1    1.07    0.29 
 -10  13   1    1.25    0.29 
  -9  13   1    1.06    0.29 
  -8  13   1    2.80    0.32 
  -7  13   1    1.58    0.28 
  -6  13   1   -0.39    0.24 
  -5  13   1    0.15    0.23 
  -4  13   1    0.93    0.25 
  -3  13   1   -0.16    0.25 
  -2  13   1    6.58    0.43 
  -1  13   1    2.48    0.30 
   0  13   1    0.54    0.25 
   1  13   1    2.33    0.30 
   2  13   1    6.02    0.40 
   2  13   1    5.84    0.39 
   3  13   1   24.81    0.84 
   3  13   1   24.38    0.84 
   4  13   1    7.65    0.42 
   4  13   1    7.27    0.48 
   5  13   1   -0.16    0.21 
   5  13   1    0.25    0.25 
   6  13   1    0.30    0.24 
   6  13   1    0.34    0.25 
   7  13   1    0.48    0.27 
   7  13   1    0.23    0.24 
   8  13   1    0.01    0.26 
   9  13   1   -0.02    0.26 
  10  13   1   -0.15    0.25 
  11  13   1    0.65    0.29 
 -14  14   1    0.20    0.31 
 -13  14   1   -0.11    0.29 
 -12  14   1    0.02    0.28 
 -11  14   1    0.24    0.29 
 -10  14   1    0.77    0.30 
  -9  14   1    0.52    0.28 
  -8  14   1    5.02    0.40 
  -7  14   1    0.51    0.27 
  -6  14   1    0.22    0.26 
  -5  14   1    0.25    0.25 
  -4  14   1    1.78    0.30 
  -3  14   1    0.14    0.23 
  -2  14   1    1.04    0.28 
  -1  14   1    0.78    0.26 
   0  14   1    1.42    0.29 
   1  14   1    1.03    0.24 
   1  14   1    1.31    0.28 
   2  14   1    4.14    0.33 
   2  14   1    4.95    0.38 
   3  14   1    1.23    0.25 
   3  14   1    1.63    0.28 
   4  14   1    0.69    0.25 
   4  14   1    0.39    0.26 
   5  14   1    9.36    0.51 
   5  14   1    9.35    0.52 
   6  14   1    0.02    0.24 
   6  14   1    0.23    0.28 
   7  14   1    0.20    0.27 
   8  14   1    0.67    0.29 
   9  14   1    0.50    0.29 
  10  14   1    0.43    0.30 
 -13  15   1    1.02    0.34 
 -12  15   1   -0.11    0.30 
 -11  15   1    0.82    0.33 
 -10  15   1    2.26    0.37 
  -9  15   1    1.75    0.33 
  -8  15   1    5.89    0.45 
  -7  15   1    2.21    0.32 
  -6  15   1    0.29    0.28 
  -5  15   1    0.31    0.25 
  -4  15   1    0.64    0.26 
  -3  15   1    0.90    0.26 
  -2  15   1    0.21    0.25 
  -1  15   1    2.49    0.32 
   0  15   1   -0.11    0.24 
   1  15   1    0.05    0.26 
   1  15   1    0.07    0.23 
   2  15   1    0.56    0.28 
   2  15   1    0.47    0.24 
   3  15   1    1.69    0.30 
   3  15   1    2.41    0.30 
   4  15   1   14.86    0.64 
   4  15   1   14.60    0.66 
   5  15   1   -0.09    0.24 
   5  15   1    0.24    0.28 
   6  15   1    0.19    0.26 
   6  15   1    0.22    0.29 
   7  15   1    0.83    0.30 
   8  15   1    0.52    0.30 
   9  15   1    0.89    0.32 
 -12  16   1   -0.17    0.31 
 -11  16   1    0.61    0.35 
 -10  16   1    0.57    0.33 
  -9  16   1    7.95    0.52 
  -8  16   1    0.01    0.27 
  -7  16   1    0.19    0.28 
  -6  16   1    0.26    0.27 
  -5  16   1    0.59    0.28 
  -4  16   1    0.43    0.27 
  -3  16   1    0.68    0.29 
  -2  16   1    0.08    0.27 
  -1  16   1   -0.04    0.25 
   0  16   1   -0.42    0.26 
   1  16   1    0.44    0.28 
   1  16   1    0.41    0.25 
   2  16   1    0.40    0.24 
   2  16   1    0.50    0.29 
   3  16   1    1.06    0.27 
   3  16   1    1.44    0.32 
   4  16   1    2.60    0.34 
   4  16   1    2.30    0.32 
   5  16   1    1.13    0.29 
   5  16   1    0.33    0.28 
   6  16   1   -0.16    0.30 
   7  16   1    0.50    0.29 
   8  16   1    1.36    0.34 
 -11  17   1   -0.11    0.35 
 -10  17   1   -0.47    0.32 
  -9  17   1    0.51    0.32 
  -8  17   1    1.05    0.33 
  -7  17   1   -0.18    0.30 
  -6  17   1    2.37    0.37 
  -5  17   1    0.66    0.29 
  -4  17   1    0.62    0.29 
  -3  17   1    0.47    0.28 
  -2  17   1    1.65    0.32 
  -1  17   1   -0.10    0.26 
   0  17   1    2.87    0.34 
   1  17   1   -0.19    0.28 
   1  17   1    0.11    0.24 
   2  17   1   -0.21    0.22 
   2  17   1   -0.07    0.27 
   3  17   1    0.79    0.32 
   3  17   1    0.79    0.27 
   4  17   1    1.25    0.32 
   4  17   1    1.05    0.29 
   5  17   1    0.07    0.31 
   6  17   1    0.13    0.30 
   7  17   1    0.27    0.32 
  -9  18   1    0.30    0.34 
  -8  18   1    0.60    0.35 
  -7  18   1    0.33    0.31 
  -6  18   1   -0.11    0.29 
  -5  18   1    0.15    0.30 
  -4  18   1   -0.01    0.30 
  -3  18   1    0.38    0.29 
  -2  18   1    0.69    0.30 
  -1  18   1    0.06    0.29 
   0  18   1    0.21    0.30 
   0  18   1    0.34    0.26 
   1  18   1    0.42    0.31 
   1  18   1    0.78    0.26 
   2  18   1    0.14    0.29 
   2  18   1   -0.39    0.23 
   3  18   1    0.91    0.30 
   3  18   1    1.05    0.32 
   4  18   1   -0.62    0.28 
   4  18   1    0.05    0.32 
   5  18   1    0.02    0.32 
  -8  19   1    0.55    0.34 
  -7  19   1   -0.10    0.34 
  -6  19   1   -0.21    0.31 
  -5  19   1   -0.21    0.30 
  -4  19   1    1.96    0.39 
  -3  19   1    0.14    0.30 
  -2  19   1    0.06    0.32 
  -1  19   1   -0.35    0.30 
   0  19   1    0.11    0.32 
   0  19   1    0.52    0.28 
   1  19   1    1.06    0.34 
   1  19   1    1.51    0.32 
   2  19   1    0.10    0.27 
   2  19   1    0.31    0.31 
   3  19   1    0.04    0.32 
   3  19   1   -0.34    0.28 
  -4  20   1    0.11    0.32 
  -3  20   1   -0.53    0.32 
  -2  20   1    1.15    0.37 
  -1  20   1   -0.23    0.33 
  -1  20   1    0.63    0.30 
   0  20   1    1.53    0.33 
   2  20  -2    2.02    0.41 
   1  20  -2    1.26    0.36 
   1  20  -2    1.87    0.32 
   0  20  -2    0.15    0.32 
  -1  20  -2    0.08    0.31 
  -2  20  -2    0.16    0.31 
  -3  20  -2    0.58    0.35 
  -4  20  -2    0.31    0.35 
  -5  20  -2    1.15    0.38 
  -6  20  -2    0.28    0.33 
   5  19  -2   -0.04    0.34 
   4  19  -2    0.78    0.34 
   3  19  -2    0.39    0.32 
   2  19  -2    0.24    0.26 
   2  19  -2    0.53    0.35 
   1  19  -2    0.32    0.25 
   1  19  -2   -0.07    0.30 
   0  19  -2   -0.42    0.30 
  -1  19  -2    0.31    0.29 
  -2  19  -2    0.25    0.30 
  -3  19  -2   -0.45    0.28 
  -4  19  -2   -0.21    0.29 
  -5  19  -2   -0.01    0.32 
  -6  19  -2    0.34    0.31 
  -7  19  -2    0.11    0.34 
  -8  19  -2    1.69    0.38 
   6  18  -2    0.26    0.34 
   5  18  -2    0.45    0.33 
   4  18  -2   -0.16    0.31 
   3  18  -2    1.05    0.27 
   3  18  -2    1.01    0.34 
   2  18  -2    2.23    0.37 
   2  18  -2    2.04    0.31 
   1  18  -2    0.03    0.30 
   0  18  -2    0.37    0.29 
  -1  18  -2   -0.07    0.27 
  -2  18  -2    1.43    0.32 
  -3  18  -2   -0.13    0.28 
  -4  18  -2    0.55    0.30 
  -5  18  -2    2.80    0.37 
  -6  18  -2    0.13    0.29 
  -7  18  -2    0.12    0.28 
  -8  18  -2    1.65    0.35 
  -9  18  -2    0.00    0.33 
 -10  18  -2    0.40    0.33 
   8  17  -2    2.05    0.38 
   7  17  -2    0.21    0.32 
   6  17  -2   -0.25    0.30 
   5  17  -2    0.55    0.31 
   4  17  -2    0.82    0.32 
   3  17  -2    0.22    0.28 
   3  17  -2   -0.01    0.23 
   2  17  -2    0.39    0.28 
   2  17  -2    0.53    0.24 
   1  17  -2    0.24    0.29 
   0  17  -2    0.42    0.29 
  -1  17  -2    0.66    0.30 
  -2  17  -2    1.91    0.33 
  -3  17  -2    0.12    0.29 
  -4  17  -2   -0.37    0.28 
  -5  17  -2    0.45    0.28 
  -6  17  -2    1.87    0.34 
  -7  17  -2    0.32    0.28 
  -8  17  -2   -0.32    0.26 
  -9  17  -2    0.38    0.30 
 -10  17  -2    0.36    0.33 
 -11  17  -2   -0.10    0.31 
   9  16  -2    0.04    0.32 
   8  16  -2    0.08    0.31 
   7  16  -2    0.21    0.30 
   6  16  -2    0.25    0.30 
   5  16  -2    5.16    0.43 
   4  16  -2    1.98    0.34 
   4  16  -2    2.50    0.30 
   3  16  -2   -0.03    0.22 
   3  16  -2   -0.10    0.26 
   2  16  -2    0.00    0.21 
   2  16  -2   -0.24    0.26 
   1  16  -2    1.03    0.31 
   0  16  -2    1.57    0.30 
  -1  16  -2    5.50    0.46 
  -2  16  -2    0.98    0.30 
  -3  16  -2    4.62    0.39 
  -4  16  -2    0.56    0.29 
  -5  16  -2    1.36    0.29 
  -6  16  -2    1.50    0.31 
  -7  16  -2    0.18    0.27 
  -8  16  -2    7.29    0.47 
  -9  16  -2    0.49    0.30 
 -10  16  -2    0.26    0.30 
 -11  16  -2    0.38    0.32 
 -12  16  -2    0.94    0.37 
  10  15  -2    0.48    0.29 
   9  15  -2    0.24    0.28 
   8  15  -2    0.45    0.28 
   7  15  -2    0.55    0.30 
   6  15  -2    0.09    0.27 
   5  15  -2    0.28    0.28 
   5  15  -2   -0.11    0.23 
   4  15  -2   -0.02    0.27 
   4  15  -2    0.27    0.22 
   3  15  -2    0.13    0.21 
   3  15  -2   -0.23    0.26 
   2  15  -2    0.39    0.28 
   1  15  -2    2.15    0.32 
   0  15  -2    0.13    0.26 
  -1  15  -2    3.70    0.35 
  -2  15  -2    3.84    0.35 
  -3  15  -2    1.91    0.29 
  -4  15  -2    0.48    0.27 
  -5  15  -2    3.06    0.34 
  -6  15  -2    1.57    0.29 
  -7  15  -2    0.61    0.27 
  -8  15  -2    0.91    0.30 
  -9  15  -2   -0.06    0.28 
 -10  15  -2    0.84    0.30 
 -11  15  -2    0.13    0.31 
 -12  15  -2    0.51    0.32 
 -13  15  -2    0.43    0.34 
  11  14  -2    0.22    0.31 
  10  14  -2    3.06    0.37 
   9  14  -2    0.30    0.27 
   8  14  -2    0.28    0.28 
   7  14  -2   -0.13    0.25 
   6  14  -2    3.96    0.38 
   5  14  -2    3.50    0.36 
   5  14  -2    3.01    0.29 
   4  14  -2    0.94    0.27 
   4  14  -2    0.72    0.22 
   3  14  -2    0.93    0.22 
   3  14  -2    1.37    0.29 
   2  14  -2    1.84    0.29 
   1  14  -2    0.13    0.26 
   0  14  -2    6.24    0.43 
  -1  14  -2   19.13    0.71 
  -2  14  -2    5.46    0.41 
  -3  14  -2    0.89    0.28 
  -4  14  -2   -0.06    0.24 
  -5  14  -2    4.09    0.34 
  -6  14  -2    0.21    0.23 
  -7  14  -2    0.05    0.24 
  -8  14  -2    3.92    0.37 
  -9  14  -2    0.40    0.28 
 -10  14  -2    0.17    0.26 
 -11  14  -2    0.90    0.32 
 -12  14  -2    0.51    0.31 
 -13  14  -2   -0.03    0.30 
  12  13  -2    0.04    0.30 
  11  13  -2    0.41    0.29 
  10  13  -2    0.49    0.27 
   9  13  -2    5.21    0.42 
   8  13  -2    0.46    0.28 
   7  13  -2    1.83    0.29 
   6  13  -2    6.93    0.45 
   6  13  -2    7.42    0.44 
   5  13  -2    0.04    0.26 
   5  13  -2   -0.24    0.19 
   4  13  -2    0.52    0.21 
   4  13  -2    0.22    0.25 
   3  13  -2    6.90    0.42 
   3  13  -2    7.41    0.45 
   2  13  -2    0.46    0.26 
   1  13  -2    6.70    0.43 
   0  13  -2    1.26    0.27 
  -1  13  -2    0.33    0.25 
  -2  13  -2    2.06    0.30 
  -3  13  -2   21.75    0.78 
  -4  13  -2    3.25    0.31 
  -5  13  -2    1.87    0.27 
  -6  13  -2    0.34    0.23 
  -7  13  -2    2.39    0.30 
  -8  13  -2    0.15    0.23 
  -9  13  -2    3.05    0.35 
 -10  13  -2    0.13    0.26 
 -11  13  -2    0.67    0.28 
 -12  13  -2    1.16    0.31 
 -13  13  -2    1.52    0.33 
 -14  13  -2    0.59    0.33 
  13  12  -2    0.26    0.30 
  12  12  -2    0.83    0.30 
  11  12  -2    0.64    0.30 
  10  12  -2   -0.13    0.26 
   9  12  -2    0.40    0.27 
   8  12  -2    0.43    0.25 
   7  12  -2    1.83    0.29 
   6  12  -2    0.02    0.18 
   6  12  -2    0.08    0.24 
   5  12  -2   19.00    0.68 
   5  12  -2   18.80    0.70 
   4  12  -2   13.67    0.58 
   4  12  -2   13.64    0.54 
   3  12  -2   19.59    0.72 
   3  12  -2   18.72    0.67 
   2  12  -2    3.03    0.31 
   1  12  -2    2.11    0.27 
   0  12  -2   -0.01    0.24 
  -1  12  -2   10.32    0.49 
  -2  12  -2    1.69    0.25 
  -3  12  -2    0.03    0.17 
  -4  12  -2    0.10    0.19 
  -5  12  -2    2.14    0.26 
  -6  12  -2   16.09    0.63 
  -7  12  -2   16.60    0.56 
  -7  12  -2   16.42    0.66 
  -8  12  -2    0.20    0.24 
  -8  12  -2   -0.06    0.19 
  -9  12  -2    1.22    0.24 
  -9  12  -2    1.20    0.27 
 -10  12  -2    0.10    0.23 
 -10  12  -2    0.20    0.26 
 -11  12  -2    0.31    0.27 
 -11  12  -2   -0.10    0.25 
 -12  12  -2    0.89    0.28 
 -12  12  -2    0.73    0.29 
 -13  12  -2    0.47    0.30 
 -13  12  -2    1.11    0.31 
 -14  12  -2    0.09    0.31 
 -14  12  -2   -0.37    0.29 
  13  11  -2   -0.08    0.27 
  12  11  -2    0.17    0.27 
  11  11  -2    1.58    0.31 
  10  11  -2    0.74    0.27 
   9  11  -2    5.02    0.42 
   8  11  -2    0.98    0.25 
   7  11  -2   -0.06    0.22 
   7  11  -2    0.20    0.19 
   6  11  -2    5.80    0.39 
   6  11  -2    6.16    0.42 
   5  11  -2   10.88    0.51 
   5  11  -2   10.77    0.48 
   4  11  -2   14.89    0.61 
   4  11  -2   14.82    0.55 
   3  11  -2    0.55    0.18 
   3  11  -2    0.40    0.24 
   2  11  -2    0.26    0.22 
   1  11  -2    3.37    0.30 
   0  11  -2    1.17    0.23 
  -1  11  -2   16.26    0.59 
  -2  11  -2    0.76    0.18 
  -3  11  -2    0.71    0.10 
  -4  11  -2    0.48    0.12 
  -4  11  -2   -0.12    0.05 
  -5  11  -2   -0.06    0.07 
  -5  11  -2   -0.12    0.14 
  -6  11  -2    4.94    0.40 
  -6  11  -2    6.49    0.33 
  -7  11  -2    0.67    0.19 
  -7  11  -2    0.70    0.24 
  -8  11  -2   11.80    0.53 
  -8  11  -2   11.46    0.49 
  -9  11  -2    4.65    0.38 
  -9  11  -2    5.60    0.39 
 -10  11  -2    0.30    0.25 
 -10  11  -2    0.40    0.24 
 -11  11  -2    0.87    0.27 
 -11  11  -2    1.22    0.30 
 -12  11  -2    0.25    0.26 
 -12  11  -2    0.07    0.28 
 -13  11  -2    0.02    0.27 
 -13  11  -2    0.24    0.28 
 -14  11  -2    0.24    0.30 
 -14  11  -2    0.47    0.30 
 -15  11  -2    0.22    0.33 
 -15  11  -2    0.50    0.33 
  14  10  -2    0.28    0.31 
  13  10  -2    1.08    0.32 
 -13 -10   2    0.58    0.30 
  12  10  -2    0.26    0.27 
 -12 -10   2    0.23    0.26 
  11  10  -2    0.53    0.26 
 -11 -10   2    0.17    0.25 
  10  10  -2    3.48    0.33 
 -10 -10   2    3.27    0.31 
   9  10  -2    2.63    0.30 
  -9 -10   2    2.27    0.26 
   8  10  -2    0.82    0.21 
   8  10  -2    1.00    0.25 
  -8 -10   2    0.92    0.21 
   7  10  -2    0.74    0.21 
   7  10  -2    0.49    0.24 
  -7 -10   2    0.37    0.20 
   6  10  -2    0.33    0.19 
   6  10  -2    0.36    0.24 
  -6 -10   2    0.76    0.18 
   5  10  -2    0.02    0.21 
   5  10  -2    0.09    0.17 
  -5 -10   2    0.29    0.15 
   4  10  -2    0.61    0.17 
   4  10  -2    0.39    0.23 
  -4 -10   2    0.48    0.12 
   3  10  -2    5.89    0.34 
   3  10  -2    6.37    0.38 
  -3 -10   2    6.90    0.26 
   2  10  -2    1.71    0.23 
  -2 -10   2    1.82    0.12 
   1  10  -2    3.75    0.32 
   0  10  -2    0.80    0.20 
  -1  10  -2    1.50    0.22 
  -2  10  -2    0.34    0.07 
  -2  10  -2    0.02    0.06 
  -3  10  -2    0.22    0.10 
  -5  10  -2    1.68    0.17 
  -7  10  -2    4.97    0.37 
  -7  10  -2    4.67    0.34 
  -8  10  -2   13.94    0.58 
  -8  10  -2   14.57    0.54 
  -9  10  -2    0.26    0.23 
  -9  10  -2    0.48    0.23 
 -10  10  -2    1.74    0.27 
 -10  10  -2    1.55    0.28 
 -11  10  -2    5.24    0.40 
 -11  10  -2    4.97    0.40 
 -12  10  -2   -0.42    0.25 
 -12  10  -2    0.25    0.26 
 -13  10  -2    0.53    0.29 
 -13  10  -2    0.72    0.28 
 -14  10  -2    0.93    0.32 
 -14  10  -2    0.74    0.31 
 -15  10  -2    0.29    0.32 
 -15  10  -2    0.11    0.32 
  14   9  -2   -0.22    0.26 
 -14  -9   2   -0.47    0.30 
  13   9  -2    0.40    0.26 
 -13  -9   2    0.16    0.28 
  12   9  -2    0.17    0.25 
 -12  -9   2   -0.22    0.25 
  11   9  -2    3.13    0.33 
 -11  -9   2    3.26    0.33 
  10   9  -2    0.52    0.24 
 -10  -9   2    0.64    0.24 
   9   9  -2    0.44    0.23 
  -9  -9   2    0.37    0.22 
   8   9  -2   -0.39    0.21 
   8   9  -2   -0.11    0.19 
  -8  -9   2   -0.19    0.19 
   7   9  -2    1.97    0.22 
   7   9  -2    1.84    0.26 
  -7  -9   2    2.29    0.23 
   6   9  -2    0.36    0.21 
   6   9  -2    0.51    0.17 
  -6  -9   2    0.44    0.17 
   5   9  -2    0.15    0.16 
   5   9  -2    0.08    0.20 
  -5  -9   2    0.37    0.15 
   4   9  -2   14.91    0.53 
   4   9  -2   14.82    0.55 
  -4  -9   2   14.58    0.45 
   3   9  -2   15.67    0.56 
   3   9  -2   15.39    0.53 
  -3  -9   2   15.91    0.46 
   2   9  -2   12.71    0.47 
  -2  -9   2   12.29    0.36 
   1   9  -2   10.38    0.42 
  -1  -9   2    9.70    0.28 
   0   9  -2   15.71    0.56 
  -1   9  -2    0.24    0.15 
  -1   9  -2    0.05    0.05 
  -3   9  -2    1.48    0.14 
  -4   9  -2    1.68    0.15 
  -4   9  -2    1.73    0.19 
  -5   9  -2    0.21    0.14 
  -5   9  -2    0.04    0.17 
  -6   9  -2    1.78    0.23 
  -6   9  -2    2.11    0.20 
  -7   9  -2    0.34    0.20 
  -7   9  -2    0.41    0.21 
  -8   9  -2    1.71    0.24 
  -8   9  -2    1.90    0.28 
  -9   9  -2    4.34    0.32 
  -9   9  -2    4.04    0.34 
 -10   9  -2    1.09    0.26 
 -10   9  -2    1.06    0.24 
 -11   9  -2    0.72    0.24 
 -11   9  -2    0.89    0.26 
 -12   9  -2    2.44    0.32 
 -12   9  -2    2.64    0.32 
 -13   9  -2   -0.03    0.27 
 -14   9  -2   -0.03    0.29 
 -15   9  -2   -0.06    0.31 
 -16   9  -2    1.25    0.37 
  15   8  -2    0.21    0.30 
 -15  -8   2   -0.13    0.33 
  14   8  -2    0.21    0.27 
 -14  -8   2   -0.28    0.27 
  13   8  -2    2.06    0.31 
 -13  -8   2    2.51    0.34 
  12   8  -2    0.60    0.27 
 -12  -8   2    0.09    0.26 
  11   8  -2    0.06    0.23 
 -11  -8   2    0.40    0.25 
  10   8  -2    0.06    0.23 
 -10  -8   2    0.30    0.23 
   9   8  -2    2.11    0.23 
   9   8  -2    2.41    0.29 
  -9  -8   2    2.33    0.27 
   8   8  -2    0.07    0.21 
   8   8  -2    0.12    0.19 
  -8  -8   2    0.11    0.20 
   7   8  -2    2.72    0.23 
   7   8  -2    3.36    0.28 
  -7  -8   2    3.03    0.24 
   6   8  -2    0.43    0.20 
   6   8  -2    0.63    0.16 
  -6  -8   2    0.53    0.17 
   5   8  -2    2.41    0.19 
   5   8  -2    2.37    0.24 
  -5  -8   2    2.39    0.19 
   4   8  -2    0.18    0.17 
   4   8  -2    0.20    0.13 
  -4  -8   2   -0.03    0.10 
   3   8  -2   50.76    1.38 
   3   8  -2   50.99    1.39 
  -3  -8   2   49.11    1.31 
   2   8  -2    0.67    0.17 
  -2  -8   2    0.55    0.09 
   1   8  -2   11.86    0.46 
  -1  -8   2   11.90    0.33 
   0   8  -2   27.51    0.72 
   0   8  -2   28.65    0.82 
  -2   8  -2    3.95    0.18 
  -3   8  -2    4.84    0.22 
  -3   8  -2    5.51    0.30 
  -4   8  -2    0.80    0.13 
  -4   8  -2    0.88    0.17 
  -5   8  -2    1.44    0.20 
  -5   8  -2    2.14    0.18 
  -6   8  -2    0.32    0.16 
  -6   8  -2    0.12    0.18 
  -7   8  -2    0.36    0.20 
  -7   8  -2    0.37    0.19 
  -8   8  -2    0.35    0.21 
  -8   8  -2    0.47    0.21 
  -9   8  -2    7.16    0.43 
  -9   8  -2    7.57    0.43 
 -10   8  -2    1.58    0.28 
 -11   8  -2    4.51    0.36 
 -12   8  -2    1.47    0.30 
 -13   8  -2    1.56    0.32 
 -14   8  -2    0.04    0.27 
 -15   8  -2    0.93    0.34 
 -16   8  -2   -0.36    0.33 
  15   7  -2    0.91    0.31 
 -15  -7   2    0.88    0.33 
  14   7  -2    0.02    0.26 
 -14  -7   2   -0.17    0.28 
  13   7  -2    0.43    0.27 
 -13  -7   2    0.14    0.28 
  12   7  -2    1.18    0.26 
 -12  -7   2    1.57    0.29 
  11   7  -2    2.49    0.29 
 -11  -7   2    2.52    0.29 
  10   7  -2    0.49    0.24 
 -10  -7   2    0.40    0.23 
   9   7  -2    1.22    0.26 
   9   7  -2    1.58    0.21 
  -9  -7   2    1.07    0.24 
   8   7  -2    0.59    0.18 
   8   7  -2    0.62    0.22 
  -8  -7   2    0.87    0.22 
   7   7  -2    0.30    0.21 
   7   7  -2    0.65    0.17 
  -7  -7   2    0.60    0.19 
   6   7  -2    5.96    0.31 
   6   7  -2    5.57    0.34 
  -6  -7   2    6.02    0.31 
   5   7  -2    6.10    0.33 
  -5  -7   2    5.65    0.27 
   4   7  -2    0.93    0.17 
  -4  -7   2    1.12    0.12 
   3   7  -2   58.11    1.69 
   3   7  -2   64.86    1.68 
  -3  -7   2   65.55    1.62 
   2   7  -2    4.50    0.27 
  -2  -7   2    4.31    0.19 
   1   7  -2   12.37    0.35 
   1   7  -2   13.10    0.44 
   0   7  -2    0.25    0.05 
   0   7  -2    0.00    0.09 
  -2   7  -2    0.96    0.10 
  -2   7  -2    0.99    0.15 
  -3   7  -2   10.43    0.35 
  -3   7  -2   11.02    0.40 
  -4   7  -2    1.38    0.17 
  -4   7  -2    1.66    0.15 
  -5   7  -2    7.36    0.31 
  -5   7  -2    7.30    0.34 
  -6   7  -2    0.07    0.15 
  -6   7  -2    0.12    0.16 
  -7   7  -2    0.13    0.18 
  -7   7  -2   -0.22    0.19 
  -8   7  -2    0.54    0.21 
  -9   7  -2    0.11    0.23 
 -10   7  -2    0.54    0.26 
 -11   7  -2    1.62    0.27 
 -12   7  -2    0.51    0.26 
 -13   7  -2    0.27    0.28 
 -14   7  -2    0.59    0.28 
 -15   7  -2   -0.40    0.30 
 -16   7  -2    0.82    0.36 
  16   6  -2    0.65    0.33 
 -16  -6   2    0.08    0.35 
  15   6  -2    0.59    0.30 
 -15  -6   2    0.34    0.32 
  14   6  -2    1.42    0.30 
 -14  -6   2    1.12    0.31 
  13   6  -2    0.96    0.29 
 -13  -6   2    0.79    0.29 
  12   6  -2    0.39    0.24 
 -12  -6   2    0.65    0.27 
  11   6  -2    2.47    0.28 
 -11  -6   2    2.54    0.29 
  10   6  -2    1.70    0.22 
  10   6  -2    1.33    0.25 
 -10  -6   2    1.53    0.26 
   9   6  -2    1.11    0.25 
   9   6  -2    1.39    0.20 
  -9  -6   2    1.54    0.25 
   8   6  -2    1.33    0.22 
   8   6  -2    1.67    0.20 
  -8  -6   2    1.49    0.22 
   7   6  -2    2.49    0.20 
   7   6  -2    2.25    0.23 
  -7  -6   2    2.83    0.23 
   6   6  -2   -0.20    0.17 
   6   6  -2   -0.05    0.06 
  -6  -6   2   -0.19    0.13 
   5   6  -2    1.83    0.15 
   5   6  -2    1.80    0.19 
  -5  -6   2    2.15    0.17 
   4   6  -2    1.66    0.18 
   4   6  -2    1.75    0.14 
  -4  -6   2    2.32    0.19 
   3   6  -2   20.29    0.62 
   3   6  -2   20.46    0.60 
  -3  -6   2   20.42    0.57 
   2   6  -2   25.81    0.70 
   2   6  -2   26.80    0.76 
  -2  -6   2   26.99    0.70 
   1   6  -2    5.94    0.19 
  -2   6  -2   -0.06    0.07 
  -2   6  -2    0.36    0.09 
  -3   6  -2    1.16    0.15 
  -3   6  -2    1.43    0.13 
  -4   6  -2    6.37    0.32 
  -4   6  -2    6.49    0.27 
  -5   6  -2    2.31    0.20 
  -5   6  -2    2.13    0.18 
  -6   6  -2   11.58    0.43 
  -7   6  -2    3.52    0.26 
  -8   6  -2    0.44    0.21 
  -9   6  -2   17.54    0.64 
 -10   6  -2    5.75    0.39 
 -11   6  -2   -0.05    0.23 
 -12   6  -2   -0.16    0.24 
 -13   6  -2    0.56    0.29 
 -14   6  -2    0.15    0.28 
 -15   6  -2   -0.12    0.29 
 -16   6  -2    0.76    0.34 
  16   5  -2    0.54    0.29 
 -16  -5   2   -0.27    0.31 
  15   5  -2    0.06    0.28 
 -15  -5   2   -0.18    0.31 
  14   5  -2    0.27    0.27 
 -14  -5   2    0.16    0.29 
  13   5  -2    5.45    0.42 
 -13  -5   2    4.32    0.38 
  12   5  -2    0.24    0.24 
 -12  -5   2   -0.39    0.25 
  11   5  -2    1.33    0.25 
 -11  -5   2    1.32    0.26 
  10   5  -2    0.12    0.21 
  10   5  -2   -0.05    0.18 
 -10  -5   2    0.08    0.23 
   9   5  -2    0.05    0.19 
   9   5  -2   -0.11    0.16 
  -9  -5   2    0.08    0.22 
   8   5  -2    0.99    0.18 
   8   5  -2    1.07    0.21 
  -8  -5   2    1.27    0.22 
   7   5  -2    0.36    0.17 
  -7  -5   2    0.43    0.15 
   6   5  -2    4.49    0.25 
   6   5  -2    4.29    0.28 
  -6  -5   2    4.40    0.25 
   5   5  -2    9.81    0.35 
   5   5  -2   10.30    0.40 
  -5  -5   2    9.81    0.35 
   4   5  -2   14.41    0.47 
   4   5  -2   14.42    0.44 
  -4  -5   2   13.94    0.44 
   3   5  -2   65.11    1.71 
   3   5  -2   65.31    1.73 
  -3  -5   2   64.53    1.67 
   2   5  -2   29.92    0.91 
   2   5  -2   36.65    0.87 
  -1   5  -2    2.99    0.17 
  -1   5  -2    3.77    0.16 
  -2   5  -2   23.51    0.66 
  -4   5  -2    0.55    0.13 
  -4   5  -2    0.54    0.12 
  -5   5  -2    1.92    0.18 
  -6   5  -2   -0.15    0.15 
  -7   5  -2    7.11    0.34 
  -8   5  -2    0.88    0.21 
  -9   5  -2    0.15    0.22 
 -10   5  -2    0.03    0.23 
 -11   5  -2    0.13    0.24 
 -12   5  -2    1.37    0.28 
 -13   5  -2    1.16    0.29 
 -14   5  -2   -0.16    0.28 
 -15   5  -2    0.81    0.33 
 -16   5  -2   -0.19    0.30 
  16   4  -2    0.66    0.31 
 -16  -4   2   -0.11    0.33 
  15   4  -2    0.23    0.26 
 -15  -4   2    0.38    0.32 
  14   4  -2    0.39    0.25 
 -14  -4   2   -0.23    0.26 
  13   4  -2    1.51    0.27 
 -13  -4   2    1.06    0.30 
  12   4  -2    3.94    0.34 
 -12  -4   2    4.32    0.36 
  11   4  -2    3.03    0.25 
  11   4  -2    2.54    0.30 
 -11  -4   2    3.20    0.33 
  10   4  -2    0.18    0.17 
  10   4  -2    0.20    0.21 
 -10  -4   2    0.20    0.22 
   9   4  -2    0.02    0.16 
   9   4  -2    0.16    0.19 
  -9  -4   2    0.42    0.20 
   8   4  -2    4.00    0.27 
   8   4  -2    4.64    0.34 
  -8  -4   2    4.44    0.34 
   7   4  -2    0.80    0.17 
   7   4  -2    0.93    0.13 
  -7  -4   2    0.83    0.16 
   6   4  -2    0.38    0.12 
   6   4  -2    0.40    0.14 
  -6  -4   2    0.38    0.15 
   5   4  -2    4.24    0.25 
   5   4  -2    4.38    0.22 
  -5  -4   2    2.82    0.23 
   4   4  -2   87.63    2.30 
   4   4  -2   89.52    2.35 
  -4  -4   2   90.44    2.29 
   3   4  -2    2.48    0.17 
   3   4  -2    2.74    0.17 
   3   4  -2    2.81    0.18 
  -3  -4   2    2.80    0.18 
   1   4  -2   64.53    1.64 
   0   4  -2    2.41    0.18 
   0   4  -2    2.25    0.12 
  -1   4  -2    5.95    0.21 
  -1   4  -2    5.81    0.25 
  -2   4  -2    8.91    0.30 
  -2   4  -2    9.11    0.32 
  -3   4  -2    5.42    0.25 
  -3   4  -2    5.27    0.25 
  -4   4  -2   15.40    0.47 
  -5   4  -2   15.09    0.48 
  -6   4  -2    3.54    0.24 
  -7   4  -2    0.22    0.18 
  -8   4  -2    2.09    0.25 
  -9   4  -2    5.83    0.38 
 -10   4  -2   13.20    0.55 
 -11   4  -2    0.25    0.24 
 -12   4  -2   -0.45    0.24 
 -13   4  -2    0.20    0.28 
 -14   4  -2    0.38    0.31 
 -15   4  -2    0.39    0.31 
 -16   4  -2    0.19    0.31 
 -17  -3   2   -0.19    0.33 
 -16  -3   2    0.01    0.31 
  15   3  -2    0.64    0.29 
 -15  -3   2    0.21    0.31 
  14   3  -2    0.82    0.28 
 -14  -3   2    0.58    0.28 
  13   3  -2    1.63    0.28 
 -13  -3   2    2.18    0.33 
  12   3  -2    2.39    0.27 
 -12  -3   2    2.27    0.30 
  11   3  -2    0.89    0.23 
 -11  -3   2    0.86    0.27 
  10   3  -2    0.07    0.20 
  10   3  -2   -0.16    0.16 
 -10  -3   2   -0.16    0.23 
   9   3  -2    0.61    0.16 
   9   3  -2    0.32    0.19 
  -9  -3   2    0.28    0.21 
   8   3  -2   14.55    0.52 
  -8  -3   2   14.90    0.52 
   7   3  -2    0.76    0.13 
   7   3  -2    0.70    0.17 
  -7  -3   2    1.06    0.18 
   6   3  -2    3.12    0.20 
   6   3  -2    2.47    0.20 
  -6  -3   2    2.87    0.23 
   5   3  -2   -0.01    0.10 
   5   3  -2    0.03    0.12 
  -5  -3   2   -0.07    0.10 
   4   3  -2   13.30    0.44 
   4   3  -2   13.50    0.40 
  -4  -3   2   13.24    0.41 
   3   3  -2   17.68    0.51 
   3   3  -2   18.26    0.51 
  -3  -3   2   18.46    0.52 
   2   3  -2 1000.00   25.16 
   1   3  -2    0.17    0.08 
   1   3  -2    0.17    0.06 
   0   3  -2    6.45    0.23 
   0   3  -2    6.16    0.19 
  -1   3  -2   42.16    1.08 
  -1   3  -2   41.66    1.09 
  -2   3  -2   81.79    2.11 
  -2   3  -2   83.39    2.11 
  -3   3  -2    7.97    0.31 
  -4   3  -2   10.88    0.38 
  -5   3  -2    0.97    0.15 
  -6   3  -2   15.84    0.52 
  -7   3  -2    0.98    0.20 
  -8   3  -2    0.34    0.19 
  -9   3  -2    0.24    0.23 
 -10   3  -2    1.89    0.28 
 -11   3  -2   -0.02    0.25 
 -12   3  -2   -0.11    0.25 
 -13   3  -2    0.16    0.28 
 -14   3  -2    0.56    0.30 
 -15   3  -2    1.27    0.32 
 -16   3  -2    0.49    0.32 
 -17  -2   2    0.27    0.37 
 -16  -2   2    0.45    0.32 
 -15  -2   2    0.01    0.30 
  14   2  -2   -0.37    0.22 
 -14  -2   2    0.10    0.26 
  13   2  -2    0.71    0.24 
 -13  -2   2    0.53    0.27 
  12   2  -2    0.77    0.25 
 -12  -2   2    0.61    0.25 
  11   2  -2   10.36    0.47 
 -11  -2   2    9.66    0.53 
  10   2  -2    0.34    0.20 
 -10  -2   2    0.24    0.22 
   9   2  -2    0.04    0.19 
  -9  -2   2    0.32    0.21 
   8   2  -2    4.17    0.24 
   8   2  -2    5.85    0.34 
  -8  -2   2    5.60    0.31 
   7   2  -2   -0.15    0.13 
   7   2  -2    0.18    0.11 
  -7  -2   2    0.06    0.14 
   6   2  -2   22.04    0.64 
   6   2  -2   22.23    0.67 
  -6  -2   2   22.30    0.66 
   5   2  -2   14.80    0.47 
   5   2  -2   15.08    0.45 
   4   2  -2  129.09    3.43 
  -4  -2   2  133.75    3.34 
   3   2  -2   81.02    2.06 
   3   2  -2   80.73    2.11 
   2   2  -2  139.12    3.51 
   2   2  -2  141.15    3.64 
   2   2  -2  137.59    3.51 
   1   2  -2    6.02    0.18 
   1   2  -2    5.97    0.20 
   0   2  -2    0.27    0.06 
   0   2  -2    0.38    0.05 
  -1   2  -2   15.08    0.42 
  -1   2  -2   15.39    0.42 
  -2   2  -2   57.43    1.48 
  -3   2  -2   44.97    1.19 
  -4   2  -2    3.07    0.24 
  -5   2  -2    0.06    0.13 
  -6   2  -2   26.50    0.77 
  -7   2  -2   16.22    0.55 
  -8   2  -2    2.04    0.24 
  -9   2  -2    0.12    0.13 
 -10   2  -2   15.61    0.60 
 -11   2  -2    5.87    0.42 
 -12   2  -2    0.99    0.27 
 -13   2  -2    0.34    0.26 
 -14   2  -2    0.81    0.29 
 -15   2  -2    1.07    0.33 
 -16   2  -2    0.49    0.34 
 -17  -1   2    1.23    0.36 
 -16  -1   2    0.04    0.32 
 -15  -1   2    0.06    0.27 
 -14  -1   2    0.48    0.28 
  13   1  -2    1.23    0.26 
 -13  -1   2    1.10    0.30 
  12   1  -2    7.56    0.42 
 -12  -1   2    7.81    0.46 
  11   1  -2    1.87    0.26 
 -11  -1   2    1.64    0.27 
  10   1  -2    1.67    0.23 
 -10  -1   2    1.78    0.24 
   9   1  -2    1.24    0.21 
  -9  -1   2    1.52    0.22 
   8   1  -2   12.14    0.47 
  -8  -1   2   12.60    0.46 
   7   1  -2    2.15    0.19 
  -7  -1   2    2.03    0.19 
   6   1  -2    6.38    0.30 
  -6  -1   2    6.12    0.29 
   3   1  -2  156.30    4.44 
   3   1  -2  194.50    4.49 
   2   1  -2   96.99    2.45 
  -2  -1   2   96.51    2.52 
   1   1  -2    0.25    0.04 
   0   1  -2   19.48    0.50 
   0  -1   2   19.32    0.52 
  -1   1  -2   -0.54    0.01 
   1  -1   2   -0.54    0.01 
   3  -1   2    0.70    0.12 
   4  -1   2    0.74    0.13 
  -5   1  -2   -0.03    0.03 
   6  -1   2    1.80    0.17 
  -7   1  -2   -0.03    0.05 
   7  -1   2    0.13    0.16 
  -8   1  -2   -0.08    0.04 
  -9   1  -2    0.01    0.06 
 -10   1  -2    0.39    0.18 
 -11   1  -2   21.80    0.77 
 -12   1  -2    2.06    0.30 
 -13   1  -2    1.48    0.29 
 -14   1  -2    0.06    0.27 
 -15   1  -2    0.41    0.29 
 -16   1  -2   -0.33    0.32 
 -17   0   2    0.17    0.31 
 -16   0   2    0.95    0.34 
 -15   0   2    1.41    0.31 
 -14   0   2    1.60    0.30 
 -13   0   2    8.01    0.47 
 -12   0   2    7.87    0.46 
  11   0  -2    2.33    0.27 
 -11   0   2    2.24    0.28 
  10   0  -2    0.25    0.19 
 -10   0   2   -0.12    0.06 
   9   0  -2    2.13    0.23 
   8   0  -2   -0.11    0.14 
  -8   0   2   -0.01    0.09 
   7   0  -2    1.57    0.17 
   5   0  -2    0.03    0.02 
  -5   0   2    0.05    0.03 
  -4   0   2    0.01    0.02 
   3   0  -2   59.53    1.53 
   3   0  -2   59.58    1.53 
   2   0  -2   11.45    0.32 
   2   0  -2   11.10    0.32 
   1   0  -2    8.20    0.22 
   1   0  -2    8.24    0.23 
  -1   0  -2    2.50    0.13 
   1   0   2    2.56    0.10 
   1   0   2    2.37    0.13 
  -2   0  -2   10.57    0.32 
   2   0   2    9.91    0.29 
   2   0   2   10.30    0.33 
  -3   0  -2   30.85    0.84 
   3   0   2   31.09    0.86 
   3   0   2   30.92    0.82 
  -4   0  -2   -0.11    0.05 
   4   0   2   -0.01    0.12 
   4   0   2   -0.03    0.10 
  -5   0  -2   16.44    0.52 
   5   0   2   16.87    0.51 
  -6   0  -2    1.61    0.19 
   6   0   2    1.56    0.16 
   6   0   2    1.46    0.16 
  -7   0  -2   24.06    0.75 
   7   0   2   23.66    0.71 
   7   0   2   24.05    0.74 
  -8   0  -2    0.33    0.20 
   8   0   2    0.48    0.17 
   8   0   2    0.12    0.17 
  -9   0  -2    1.40    0.18 
   9   0   2    1.62    0.23 
   9   0   2    1.66    0.21 
 -10   0  -2   17.06    0.64 
 -11   0  -2    1.41    0.28 
 -12   0  -2    5.31    0.41 
 -13   0  -2    0.15    0.26 
 -14   0  -2    0.28    0.29 
 -15   0  -2    0.03    0.29 
 -16   0  -2   -0.23    0.33 
 -17   1   2   -0.08    0.31 
 -16   1   2   -0.12    0.30 
 -15   1   2   -0.13    0.25 
 -14   1   2    0.53    0.27 
 -13   1   2    8.55    0.51 
 -12   1   2   15.26    0.62 
 -11   1   2    1.42    0.27 
 -10   1   2   -0.16    0.07 
  -9   1   2    0.30    0.16 
  -8   1   2    1.18    0.19 
   7  -1  -2   15.41    0.51 
  -7   1   2   16.04    0.52 
   4  -1  -2    0.09    0.10 
  -4   1   2   -0.03    0.11 
   3  -1  -2    5.44    0.21 
  -3   1   2    5.19    0.21 
   2  -1  -2   21.82    0.58 
   1  -1  -2    7.90    0.22 
   0  -1  -2   13.72    0.36 
   0  -1  -2   13.93    0.37 
   0   1   2   13.78    0.36 
  -1  -1  -2    7.37    0.23 
   1   1   2    7.06    0.21 
   1   1   2    6.84    0.25 
  -2  -1  -2    5.81    0.22 
   2   1   2    5.94    0.24 
   2   1   2    5.81    0.20 
  -3  -1  -2    3.89    0.24 
   3   1   2    3.71    0.25 
   3   1   2    3.55    0.20 
  -4  -1  -2   -0.11    0.07 
   4   1   2    0.00    0.10 
   4   1   2    0.03    0.12 
  -5  -1  -2    1.37    0.16 
   5   1   2    1.72    0.15 
  -6  -1  -2   43.34    1.19 
   6   1   2   42.56    1.16 
   6   1   2   42.61    1.21 
  -7  -1  -2    1.60    0.20 
   7   1   2    1.40    0.17 
   7   1   2    1.52    0.19 
  -8  -1  -2    0.51    0.21 
   8   1   2    0.31    0.18 
   8   1   2    0.48    0.16 
  -9  -1  -2    0.38    0.22 
   9   1   2    0.41    0.20 
   9   1   2    0.32    0.18 
 -10  -1  -2    0.14    0.23 
  10   1   2   -0.22    0.20 
  10   1   2    0.34    0.21 
 -11  -1  -2   21.00    0.77 
  11   1   2   21.38    0.72 
  11   1   2   21.65    0.76 
 -12  -1  -2    0.72    0.27 
 -13  -1  -2   -0.17    0.26 
 -14  -1  -2    0.17    0.28 
 -15  -1  -2    0.90    0.35 
 -16  -1  -2    0.26    0.33 
 -17   2   2   -0.53    0.29 
 -16   2   2    0.14    0.29 
 -15   2   2    1.03    0.32 
 -14   2   2    0.52    0.28 
 -13   2   2    6.13    0.43 
 -12   2   2   10.43    0.55 
 -11   2   2    4.17    0.34 
 -10   2   2   14.55    0.59 
  -9   2   2    3.05    0.27 
  -8   2   2    7.91    0.39 
  -7   2   2    1.68    0.19 
  -6   2   2    6.54    0.29 
  -5   2   2   39.85    1.08 
  -4   2   2    3.41    0.20 
   3  -2  -2    0.04    0.08 
  -3   2   2    0.02    0.09 
   2  -2  -2    0.31    0.07 
   1  -2  -2    0.66    0.06 
  -1   2   2    0.55    0.07 
   0  -2  -2   43.29    1.11 
   0   2   2   43.91    1.12 
   0   2   2   43.48    1.17 
  -1  -2  -2    0.01    0.07 
   1   2   2   -0.01    0.08 
   1   2   2    0.02    0.07 
  -2  -2  -2    3.55    0.20 
   2   2   2    3.24    0.18 
   2   2   2    3.45    0.20 
  -3  -2  -2   15.67    0.48 
   3   2   2   16.68    0.51 
   3   2   2   15.87    0.47 
   4   2   2    6.39    0.27 
   4   2   2    6.55    0.28 
  -5  -2  -2    5.06    0.29 
   5   2   2    4.85    0.28 
   5   2   2    5.08    0.26 
  -6  -2  -2    3.34    0.26 
   6   2   2    3.28    0.25 
   6   2   2    3.60    0.25 
  -7  -2  -2   23.62    0.72 
   7   2   2   22.90    0.74 
   7   2   2   23.47    0.70 
  -8  -2  -2    6.19    0.37 
   8   2   2    5.72    0.32 
   8   2   2    6.14    0.34 
  -9  -2  -2    1.59    0.25 
   9   2   2    1.75    0.22 
   9   2   2    1.68    0.24 
 -10  -2  -2   11.63    0.53 
  10   2   2   11.71    0.51 
  10   2   2   11.31    0.52 
 -11  -2  -2    1.41    0.30 
  11   2   2    1.49    0.25 
  11   2   2    1.11    0.24 
 -12  -2  -2    2.36    0.33 
  12   2   2    2.01    0.28 
  12   2   2    2.08    0.28 
 -13  -2  -2    0.38    0.30 
 -14  -2  -2   -0.07    0.28 
 -15  -2  -2    0.77    0.33 
 -16  -2  -2    0.25    0.36 
 -17   3   2   -0.19    0.33 
 -16   3   2    0.10    0.31 
 -15   3   2    2.51    0.36 
 -14   3   2   -0.05    0.26 
 -13   3   2    0.70    0.27 
 -12   3   2   33.10    1.06 
 -11   3   2    0.18    0.23 
 -10   3   2    0.06    0.22 
  -9   3   2    0.34    0.20 
  -8   3   2    0.19    0.17 
  -7   3   2   -0.01    0.14 
  -6   3   2    2.55    0.21 
  -5   3   2    0.16    0.11 
  -4   3   2    0.52    0.12 
  -3   3   2    0.42    0.10 
   2  -3  -2    6.87    0.22 
  -2   3   2    6.74    0.27 
   1  -3  -2    7.09    0.21 
  -1   3   2    6.92    0.25 
   0  -3  -2   60.55    1.52 
   0   3   2   59.41    1.54 
  -1  -3  -2    4.70    0.19 
   1   3   2    4.87    0.21 
   1   3   2    4.33    0.22 
  -2  -3  -2    0.11    0.10 
   2   3   2    0.18    0.12 
   2   3   2    0.17    0.11 
  -3  -3  -2   14.40    0.45 
   3   3   2   14.22    0.43 
   3   3   2   14.99    0.47 
  -5  -3  -2    0.43    0.14 
   5   3   2    0.34    0.13 
   5   3   2    0.34    0.14 
  -6  -3  -2   20.89    0.64 
   6   3   2   20.85    0.67 
   6   3   2   19.94    0.62 
  -7  -3  -2    0.51    0.19 
   7   3   2    0.37    0.16 
   7   3   2    0.16    0.17 
  -8  -3  -2   -0.03    0.20 
   8   3   2    0.39    0.18 
   8   3   2    0.46    0.20 
  -9  -3  -2    0.62    0.23 
   9   3   2    0.54    0.21 
   9   3   2    0.42    0.21 
 -10  -3  -2    0.18    0.24 
  10   3   2    0.12    0.19 
  10   3   2    0.03    0.21 
 -11  -3  -2    0.54    0.27 
  11   3   2    0.83    0.23 
  11   3   2    0.90    0.23 
 -12  -3  -2    0.16    0.27 
  12   3   2    0.12    0.22 
  12   3   2    0.63    0.24 
 -13  -3  -2   -0.02    0.29 
  13   3   2    0.29    0.25 
  13   3   2    0.34    0.25 
 -14  -3  -2   -0.18    0.30 
  14   3   2    0.20    0.24 
 -15  -3  -2   -0.38    0.30 
 -16  -3  -2    2.71    0.43 
 -17   4   2   -0.36    0.33 
 -16   4   2    0.64    0.33 
 -15   4   2    0.40    0.30 
 -14   4   2    0.84    0.28 
 -13   4   2    3.98    0.36 
 -12   4   2    0.98    0.26 
 -11   4   2    1.64    0.29 
 -10   4   2    0.07    0.23 
  -9   4   2    2.37    0.25 
  -8   4   2    2.00    0.21 
  -7   4   2   17.99    0.58 
  -6   4   2    0.58    0.14 
  -5   4   2    2.98    0.21 
  -4   4   2   11.78    0.37 
  -3   4   2    1.81    0.12 
  -3   4   2    1.37    0.14 
   2  -4  -2    0.09    0.07 
  -2   4   2    0.02    0.11 
   1  -4  -2    5.11    0.17 
  -1   4   2    5.62    0.25 
   0  -4  -2   65.04    1.66 
   0   4   2   66.24    1.69 
  -1  -4  -2    2.75    0.16 
   1   4   2    2.97    0.21 
   1   4   2    3.01    0.19 
  -2  -4  -2    3.07    0.19 
   2   4   2    3.32    0.23 
   2   4   2    3.20    0.22 
  -3  -4  -2    6.80    0.28 
   3   4   2    6.19    0.26 
   4   4   2   10.99    0.39 
   4   4   2   11.23    0.41 
  -5  -4  -2    4.31    0.28 
   5   4   2    5.23    0.30 
   5   4   2    4.47    0.27 
  -6  -4  -2    4.32    0.27 
   6   4   2    3.77    0.30 
   6   4   2    3.32    0.27 
  -7  -4  -2    2.35    0.23 
   7   4   2    2.54    0.23 
   7   4   2    2.23    0.22 
  -8  -4  -2    2.89    0.29 
   8   4   2    3.26    0.26 
   8   4   2    2.93    0.26 
  -9  -4  -2   -0.02    0.23 
   9   4   2    0.03    0.21 
   9   4   2    0.10    0.19 
 -10  -4  -2    1.22    0.26 
  10   4   2    1.50    0.25 
  10   4   2    0.92    0.23 
 -11  -4  -2    0.63    0.27 
  11   4   2    0.97    0.24 
  11   4   2    0.89    0.22 
 -12  -4  -2    1.16    0.30 
  12   4   2    1.71    0.27 
  12   4   2    2.05    0.29 
 -13  -4  -2    0.08    0.29 
  13   4   2    0.60    0.24 
 -14  -4  -2    0.05    0.30 
  14   4   2    0.31    0.27 
 -15  -4  -2    0.25    0.32 
  15   4   2   -0.22    0.25 
 -17   5   2   -0.13    0.34 
 -16   5   2    0.20    0.31 
 -15   5   2    0.80    0.31 
 -14   5   2    0.16    0.28 
 -13   5   2    0.18    0.26 
 -12   5   2    0.26    0.26 
 -11   5   2    0.14    0.25 
 -10   5   2    8.04    0.45 
  -9   5   2   14.89    0.56 
  -8   5   2    0.18    0.17 
  -7   5   2    2.61    0.21 
  -6   5   2    0.73    0.14 
  -5   5   2    0.06    0.11 
  -4   5   2    2.77    0.17 
  -4   5   2    2.68    0.22 
  -3   5   2   -0.06    0.08 
  -3   5   2    0.08    0.12 
  -2   5   2    0.01    0.07 
  -2   5   2    0.30    0.12 
   1  -5  -2    5.94    0.17 
  -1   5   2    6.17    0.26 
   0  -5  -2    0.83    0.06 
   0   5   2    1.03    0.14 
  -1  -5  -2    8.91    0.27 
   1   5   2    8.28    0.31 
  -2  -5  -2    0.19    0.09 
   2   5   2   -0.11    0.08 
   2   5   2    0.08    0.12 
  -3  -5  -2    0.52    0.11 
   3   5   2    0.54    0.14 
   3   5   2    0.43    0.13 
  -4  -5  -2   -0.05    0.07 
   4   5   2    0.06    0.13 
   4   5   2   -0.03    0.13 
  -5  -5  -2    3.77    0.26 
   5   5   2    3.13    0.28 
   5   5   2    3.29    0.26 
  -6  -5  -2    0.57    0.18 
   6   5   2    0.48    0.16 
   6   5   2    0.64    0.18 
  -7  -5  -2    0.59    0.19 
   7   5   2    0.66    0.18 
   7   5   2    0.71    0.20 
  -8  -5  -2    0.19    0.22 
   8   5   2    0.18    0.19 
   8   5   2   -0.06    0.20 
  -9  -5  -2    0.26    0.24 
   9   5   2    0.31    0.22 
   9   5   2    0.00    0.21 
 -10  -5  -2    0.32    0.24 
  10   5   2   -0.11    0.21 
  10   5   2    0.26    0.20 
 -11  -5  -2    1.56    0.29 
  11   5   2    1.56    0.25 
  11   5   2    1.24    0.26 
 -12  -5  -2    0.93    0.27 
  12   5   2    0.63    0.25 
  12   5   2    0.90    0.26 
 -13  -5  -2   -0.13    0.27 
  13   5   2    0.08    0.25 
 -14  -5  -2    0.99    0.34 
  14   5   2    1.17    0.30 
 -15  -5  -2   -0.07    0.34 
  15   5   2    0.40    0.29 
 -17   6   2   -0.11    0.31 
 -16   6   2    0.58    0.31 
 -15   6   2    0.53    0.28 
 -14   6   2    1.69    0.32 
 -13   6   2    0.08    0.26 
 -12   6   2    2.81    0.32 
 -11   6   2    1.54    0.26 
 -10   6   2    0.05    0.21 
  -9   6   2    5.58    0.34 
  -8   6   2    2.36    0.23 
  -7   6   2    6.64    0.33 
  -6   6   2    3.21    0.23 
  -5   6   2    0.08    0.14 
  -5   6   2    0.06    0.11 
  -4   6   2    0.73    0.10 
  -4   6   2    0.51    0.15 
  -3   6   2    0.26    0.08 
  -3   6   2    0.10    0.12 
  -2   6   2    0.03    0.13 
  -2   6   2    0.01    0.06 
  -1   6   2    5.50    0.26 
   0  -6  -2    9.46    0.26 
   0   6   2    9.47    0.36 
  -1  -6  -2   19.88    0.53 
   1   6   2   19.82    0.60 
   1   6   2   20.22    0.62 
  -2  -6  -2    0.46    0.10 
   2   6   2    0.35    0.14 
   2   6   2    0.29    0.13 
  -3  -6  -2    0.47    0.12 
   3   6   2    0.33    0.15 
   3   6   2    0.17    0.14 
   4   6   2    2.69    0.21 
   4   6   2    2.54    0.20 
  -5  -6  -2    0.67    0.16 
   5   6   2    0.31    0.16 
   5   6   2    0.43    0.17 
  -6  -6  -2    4.67    0.31 
   6   6   2    5.19    0.35 
   6   6   2    4.71    0.33 
  -7  -6  -2    0.15    0.20 
   7   6   2    0.22    0.19 
   7   6   2    0.13    0.19 
  -8  -6  -2    3.61    0.30 
   8   6   2    4.13    0.30 
   8   6   2    3.84    0.32 
  -9  -6  -2    0.52    0.24 
   9   6   2    0.63    0.23 
   9   6   2    0.41    0.22 
 -10  -6  -2    1.01    0.26 
  10   6   2    1.00    0.24 
  10   6   2    1.03    0.23 
 -11  -6  -2    3.54    0.35 
  11   6   2    3.46    0.32 
  11   6   2    3.28    0.32 
 -12  -6  -2   -0.34    0.24 
  12   6   2    0.13    0.23 
 -13  -6  -2    0.40    0.28 
  13   6   2    1.19    0.28 
 -14  -6  -2   -0.07    0.30 
  14   6   2    0.10    0.27 
 -15  -6  -2    0.42    0.33 
  15   6   2    0.18    0.29 
 -17   7   2    0.05    0.34 
 -16   7   2    0.46    0.31 
 -15   7   2    0.09    0.28 
 -14   7   2    0.83    0.30 
 -13   7   2    0.04    0.26 
 -12   7   2    1.18    0.26 
 -11   7   2    7.24    0.44 
 -10   7   2    1.26    0.24 
  -9   7   2    0.88    0.23 
  -8   7   2    0.57    0.19 
  -7   7   2    9.58    0.40 
  -6   7   2   -0.07    0.16 
  -6   7   2    0.05    0.14 
  -5   7   2    2.19    0.16 
  -5   7   2    2.37    0.22 
  -4   7   2    0.32    0.10 
  -4   7   2    0.18    0.14 
  -3   7   2    0.00    0.08 
  -3   7   2    0.31    0.14 
  -2   7   2   11.12    0.30 
  -2   7   2   11.50    0.43 
  -1   7   2    0.73    0.15 
   0   7   2    7.19    0.32 
  -1  -7  -2   18.10    0.48 
   1   7   2   18.54    0.56 
   1   7   2   17.26    0.58 
  -2  -7  -2    0.12    0.09 
   2   7   2    0.06    0.13 
   2   7   2    0.06    0.15 
  -3  -7  -2    9.39    0.33 
   3   7   2    9.74    0.41 
   3   7   2    9.03    0.39 
  -4  -7  -2   -0.16    0.08 
   4   7   2    0.28    0.16 
   4   7   2    0.09    0.17 
  -5  -7  -2    1.74    0.19 
   5   7   2    1.72    0.21 
   5   7   2    1.72    0.22 
  -6  -7  -2    0.20    0.18 
   6   7   2    0.15    0.18 
   6   7   2    0.35    0.19 
  -7  -7  -2    2.71    0.26 
   7   7   2    2.85    0.27 
   7   7   2    3.24    0.28 
  -8  -7  -2    1.56    0.25 
   8   7   2    1.04    0.22 
   8   7   2    1.01    0.24 
  -9  -7  -2    0.17    0.22 
   9   7   2    0.33    0.23 
   9   7   2    0.07    0.21 
 -10  -7  -2    0.40    0.25 
  10   7   2    0.21    0.23 
  10   7   2    0.01    0.22 
 -11  -7  -2    0.06    0.26 
  11   7   2    0.40    0.24 
  11   7   2    0.59    0.23 
 -12  -7  -2    0.91    0.29 
  12   7   2    0.99    0.26 
 -13  -7  -2   -0.03    0.27 
  13   7   2    0.34    0.26 
 -14  -7  -2    1.13    0.33 
  14   7   2    1.55    0.32 
 -16   8   2   -0.05    0.29 
 -15   8   2    0.24    0.30 
 -14   8   2    1.30    0.31 
 -13   8   2    0.09    0.26 
 -12   8   2    1.20    0.26 
 -11   8   2    4.61    0.34 
 -10   8   2    6.71    0.41 
  -9   8   2    7.20    0.40 
  -8   8   2    0.95    0.21 
  -8   8   2   -0.07    0.12 
  -7   8   2    1.40    0.19 
  -7   8   2    1.12    0.22 
  -6   8   2    0.00    0.14 
  -6   8   2   -0.15    0.17 
  -5   8   2    2.33    0.16 
  -5   8   2    2.13    0.22 
  -4   8   2    0.77    0.11 
  -4   8   2    0.84    0.17 
  -3   8   2   -0.06    0.07 
  -3   8   2    0.02    0.15 
  -2   8   2    0.23    0.16 
  -1   8   2    8.49    0.39 
   0   8   2   10.08    0.42 
  -1  -8  -2    1.90    0.12 
   1   8   2    2.27    0.21 
   1   8   2    1.55    0.19 
  -2  -8  -2    2.48    0.17 
   2   8   2    2.42    0.22 
   2   8   2    2.35    0.20 
  -3  -8  -2    2.90    0.23 
   3   8   2    3.24    0.24 
   3   8   2    2.98    0.23 
   4   8   2    2.56    0.24 
   4   8   2    2.72    0.25 
  -5  -8  -2    5.74    0.32 
   5   8   2    5.26    0.37 
   5   8   2    5.82    0.37 
  -6  -8  -2    1.10    0.20 
   6   8   2    1.43    0.24 
   6   8   2    1.26    0.23 
  -7  -8  -2    0.07    0.20 
   7   8   2   -0.40    0.20 
   7   8   2    0.01    0.19 
  -8  -8  -2    0.06    0.21 
   8   8   2    0.23    0.22 
   8   8   2   -0.07    0.21 
  -9  -8  -2    0.15    0.22 
   9   8   2    0.37    0.22 
   9   8   2   -0.14    0.23 
 -10  -8  -2    1.84    0.28 
  10   8   2    1.62    0.28 
  10   8   2    1.87    0.30 
 -11  -8  -2    0.04    0.26 
  11   8   2    0.15    0.24 
 -12  -8  -2   -0.30    0.26 
  12   8   2   -0.02    0.25 
 -13  -8  -2    0.05    0.30 
  13   8   2    0.27    0.29 
 -14  -8  -2    2.80    0.41 
  14   8   2    2.99    0.37 
 -16   9   2   -0.09    0.32 
 -15   9   2    0.83    0.31 
 -14   9   2    7.97    0.50 
 -13   9   2    0.68    0.28 
 -12   9   2    0.67    0.26 
 -11   9   2    1.65    0.27 
 -10   9   2    1.08    0.27 
 -10   9   2    1.42    0.25 
  -9   9   2    0.57    0.21 
  -9   9   2    0.37    0.23 
  -8   9   2    0.20    0.22 
  -8   9   2    0.33    0.19 
  -7   9   2   -0.11    0.20 
  -7   9   2    0.09    0.17 
  -6   9   2    0.92    0.16 
  -6   9   2    1.13    0.22 
  -5   9   2    1.54    0.23 
  -5   9   2    1.24    0.14 
  -4   9   2    2.41    0.23 
  -4   9   2    2.11    0.17 
  -3   9   2    3.75    0.27 
  -3   9   2    3.79    0.15 
  -2   9   2   11.00    0.43 
  -1   9   2    1.62    0.21 
   0   9   2    5.67    0.32 
   1   9   2    0.13    0.16 
   1   9   2    0.32    0.17 
  -2  -9  -2    5.15    0.21 
   2   9   2    4.76    0.35 
   2   9   2    5.43    0.35 
  -3  -9  -2   21.56    0.62 
   3   9   2   21.91    0.70 
   3   9   2   21.61    0.72 
   4   9   2    1.57    0.22 
   4   9   2    1.35    0.22 
  -5  -9  -2    0.00    0.16 
   5   9   2   -0.01    0.19 
   5   9   2    0.20    0.21 
  -6  -9  -2   -0.16    0.19 
   6   9   2    0.10    0.22 
   6   9   2    0.05    0.21 
  -7  -9  -2    1.46    0.22 
   7   9   2    1.56    0.26 
   7   9   2    1.13    0.23 
  -8  -9  -2    0.03    0.20 
   8   9   2    0.18    0.22 
   8   9   2    0.36    0.21 
  -9  -9  -2   -0.03    0.22 
   9   9   2   -0.25    0.22 
   9   9   2   -0.10    0.22 
 -10  -9  -2    2.60    0.31 
  10   9   2    3.03    0.33 
  10   9   2    3.02    0.32 
 -11  -9  -2   -0.34    0.25 
  11   9   2   -0.28    0.21 
 -12  -9  -2    0.13    0.29 
  12   9   2    0.09    0.26 
 -13  -9  -2    0.19    0.31 
  13   9   2    0.81    0.30 
 -16  10   2    1.02    0.35 
 -16  10   2    0.06    0.32 
 -15  10   2    0.17    0.31 
 -15  10   2   -0.09    0.29 
 -14  10   2    1.33    0.31 
 -14  10   2    1.49    0.31 
 -13  10   2    0.00    0.26 
 -13  10   2    0.21    0.26 
 -12  10   2    6.18    0.42 
 -12  10   2    6.69    0.48 
 -11  10   2    0.30    0.23 
 -11  10   2   -0.18    0.24 
 -10  10   2    0.19    0.24 
 -10  10   2    0.67    0.23 
  -9  10   2    1.84    0.24 
  -9  10   2    1.67    0.29 
  -8  10   2    1.00    0.20 
  -8  10   2    1.07    0.25 
  -7  10   2    1.20    0.25 
  -7  10   2    1.48    0.20 
  -6  10   2    0.54    0.16 
  -6  10   2    0.50    0.22 
  -5  10   2    1.89    0.24 
  -5  10   2    1.96    0.15 
  -4  10   2    1.39    0.11 
  -4  10   2    1.43    0.24 
  -3  10   2    1.28    0.21 
  -2  10   2   13.51    0.51 
  -1  10   2   36.02    1.05 
   0  10   2    0.37    0.19 
   1  10   2    0.72    0.22 
   1  10   2    0.90    0.20 
   2  10   2   12.25    0.53 
   2  10   2   13.34    0.51 
   3  10   2    0.20    0.20 
   3  10   2    0.16    0.18 
   4  10   2   -0.25    0.20 
   4  10   2    0.09    0.22 
  -5 -10  -2    1.03    0.19 
   5  10   2    0.59    0.23 
   5  10   2    0.64    0.25 
  -6 -10  -2    3.23    0.25 
   6  10   2    3.63    0.31 
   6  10   2    2.89    0.29 
  -7 -10  -2    0.05    0.19 
   7  10   2   -0.12    0.21 
   7  10   2    0.04    0.22 
   8  10   2    0.10    0.21 
   8  10   2    0.47    0.24 
   9  10   2    1.12    0.25 
   9  10   2    1.26    0.28 
  10  10   2   -0.22    0.24 
  11  10   2    0.28    0.26 
  12  10   2    0.37    0.28 
  13  10   2    1.16    0.33 
 -15  11   2    0.48    0.29 
 -15  11   2   -0.02    0.30 
 -14  11   2   -0.04    0.27 
 -14  11   2    0.40    0.30 
 -13  11   2    0.51    0.27 
 -13  11   2    0.26    0.28 
 -12  11   2    1.02    0.28 
 -12  11   2    0.10    0.25 
 -11  11   2    3.42    0.31 
 -11  11   2    3.43    0.36 
 -10  11   2    4.49    0.36 
 -10  11   2    3.82    0.31 
  -9  11   2    2.59    0.31 
  -9  11   2    2.87    0.26 
  -8  11   2    0.17    0.23 
  -8  11   2   -0.05    0.18 
  -7  11   2    1.13    0.26 
  -7  11   2    1.39    0.18 
  -6  11   2    0.70    0.23 
  -5  11   2    1.72    0.25 
  -4  11   2    3.02    0.28 
  -3  11   2    4.44    0.34 
  -2  11   2    9.84    0.46 
  -1  11   2    2.47    0.28 
   0  11   2    0.35    0.23 
   1  11   2    0.50    0.23 
   1  11   2    0.23    0.20 
   2  11   2    0.72    0.20 
   2  11   2    0.66    0.23 
   3  11   2    3.76    0.30 
   3  11   2    4.14    0.33 
   4  11   2    7.36    0.42 
   4  11   2    7.42    0.45 
   5  11   2   -0.08    0.21 
   5  11   2    0.06    0.22 
   6  11   2    0.30    0.23 
   6  11   2   -0.19    0.23 
   7  11   2    0.01    0.22 
   7  11   2    0.45    0.24 
   8  11   2    0.03    0.23 
   8  11   2    0.24    0.24 
   9  11   2   -0.02    0.24 
   9  11   2   -0.17    0.26 
  10  11   2    0.14    0.25 
  11  11   2    0.09    0.27 
  12  11   2    0.12    0.29 
 -15  12   2    0.05    0.30 
 -14  12   2    0.02    0.28 
 -13  12   2    0.08    0.27 
 -12  12   2    1.34    0.30 
 -11  12   2    0.53    0.28 
 -10  12   2    2.64    0.32 
  -9  12   2    0.37    0.25 
  -8  12   2    2.28    0.30 
  -7  12   2    2.02    0.28 
  -6  12   2    1.74    0.28 
  -5  12   2    0.13    0.23 
  -4  12   2    1.72    0.28 
  -3  12   2    0.97    0.25 
  -2  12   2    0.00    0.22 
  -1  12   2    0.59    0.23 
   0  12   2    0.02    0.23 
   1  12   2    2.36    0.29 
   1  12   2    2.48    0.28 
   2  12   2    5.63    0.42 
   2  12   2    6.35    0.44 
   3  12   2   -0.03    0.20 
   3  12   2    0.21    0.25 
   4  12   2    9.53    0.49 
   4  12   2    8.88    0.49 
   5  12   2    0.62    0.24 
   5  12   2    0.67    0.24 
   6  12   2   -0.07    0.22 
   6  12   2   -0.23    0.22 
   7  12   2   -0.12    0.23 
   7  12   2    0.31    0.25 
   8  12   2   -0.15    0.24 
   8  12   2   -0.13    0.24 
   9  12   2    0.32    0.26 
  10  12   2    0.41    0.28 
  11  12   2   -0.03    0.28 
 -14  13   2    0.68    0.32 
 -13  13   2    1.32    0.34 
 -12  13   2   -0.09    0.28 
 -11  13   2    0.04    0.26 
 -10  13   2    1.32    0.30 
  -9  13   2   -0.01    0.25 
  -8  13   2    2.93    0.33 
  -7  13   2    5.65    0.42 
  -6  13   2    0.87    0.25 
  -5  13   2    0.04    0.23 
  -4  13   2    4.13    0.35 
  -3  13   2   -0.32    0.24 
  -2  13   2    0.21    0.24 
  -1  13   2    0.03    0.24 
   0  13   2    1.28    0.28 
   1  13   2    0.11    0.22 
   1  13   2   -0.04    0.22 
   2  13   2    3.25    0.32 
   2  13   2    3.02    0.30 
   3  13   2   11.41    0.52 
   3  13   2   11.34    0.54 
   4  13   2    0.45    0.26 
   4  13   2    0.43    0.24 
   5  13   2   -0.12    0.23 
   5  13   2    0.40    0.26 
   6  13   2   -0.03    0.24 
   6  13   2    0.18    0.24 
   7  13   2   -0.31    0.25 
   7  13   2   -0.03    0.25 
   8  13   2    0.44    0.27 
   9  13   2    0.35    0.27 
  10  13   2    0.92    0.30 
  11  13   2    0.46    0.29 
 -14  14   2    0.23    0.32 
 -13  14   2   -0.09    0.31 
 -12  14   2   -0.10    0.27 
 -11  14   2    1.38    0.34 
 -10  14   2    2.42    0.36 
  -9  14   2    0.01    0.26 
  -8  14   2    0.58    0.30 
  -7  14   2   -0.13    0.26 
  -6  14   2   -0.16    0.24 
  -5  14   2   -0.06    0.23 
  -4  14   2    0.03    0.23 
  -3  14   2    0.16    0.25 
  -2  14   2    0.23    0.25 
  -1  14   2    0.82    0.26 
   0  14   2    0.46    0.24 
   1  14   2    0.58    0.24 
   1  14   2    0.57    0.22 
   2  14   2   -0.46    0.21 
   2  14   2   -0.21    0.23 
   3  14   2    0.90    0.28 
   3  14   2    1.17    0.26 
   4  14   2   10.41    0.55 
   4  14   2   10.31    0.54 
   5  14   2    0.73    0.28 
   5  14   2    1.42    0.28 
   6  14   2    0.16    0.25 
   6  14   2    0.13    0.27 
   7  14   2    0.66    0.29 
   7  14   2    1.28    0.29 
   8  14   2    0.22    0.27 
   9  14   2    0.75    0.30 
  10  14   2    1.31    0.33 
 -13  15   2    0.13    0.31 
 -12  15   2    0.23    0.31 
 -11  15   2    0.19    0.31 
 -10  15   2    0.21    0.29 
  -9  15   2   -0.27    0.29 
  -8  15   2    6.34    0.47 
  -7  15   2    0.98    0.30 
  -6  15   2    0.19    0.26 
  -5  15   2    3.65    0.35 
  -4  15   2    0.33    0.27 
  -3  15   2    1.36    0.29 
  -2  15   2    0.39    0.25 
  -1  15   2    1.26    0.28 
   0  15   2    1.04    0.28 
   1  15   2    0.06    0.23 
   1  15   2    0.39    0.26 
   2  15   2    0.59    0.28 
   2  15   2    0.69    0.25 
   3  15   2   -0.01    0.24 
   3  15   2    0.77    0.29 
   4  15   2    1.56    0.29 
   4  15   2    1.33    0.29 
   5  15   2    0.02    0.28 
   5  15   2    0.26    0.26 
   6  15   2    0.06    0.27 
   6  15   2   -0.05    0.27 
   7  15   2    0.33    0.27 
   8  15   2    0.31    0.30 
   9  15   2    0.48    0.31 
 -12  16   2    0.14    0.32 
 -11  16   2    0.14    0.34 
 -10  16   2    1.23    0.34 
  -9  16   2    1.43    0.36 
  -8  16   2    0.14    0.30 
  -7  16   2    0.22    0.30 
  -6  16   2    1.99    0.34 
  -5  16   2    1.00    0.31 
  -4  16   2    0.26    0.28 
  -3  16   2    0.17    0.28 
  -2  16   2    0.31    0.29 
  -1  16   2    0.07    0.25 
   0  16   2    0.20    0.25 
   0  16   2   -0.16    0.23 
   1  16   2    0.39    0.25 
   1  16   2   -0.04    0.27 
   2  16   2    0.09    0.23 
   2  16   2   -0.07    0.25 
   3  16   2   -0.23    0.25 
   3  16   2    0.06    0.25 
   4  16   2    0.17    0.27 
   4  16   2    0.76    0.28 
   5  16   2    1.13    0.32 
   5  16   2    0.73    0.28 
   6  16   2    0.29    0.30 
   7  16   2    0.18    0.28 
 -11  17   2   -0.13    0.35 
 -10  17   2    1.84    0.37 
  -9  17   2    0.08    0.32 
  -8  17   2   -0.25    0.31 
  -7  17   2    2.36    0.36 
  -6  17   2    0.64    0.30 
  -5  17   2   -0.03    0.29 
  -4  17   2    0.01    0.28 
  -3  17   2    2.64    0.35 
  -2  17   2    0.80    0.29 
  -1  17   2   -0.20    0.26 
   0  17   2   -0.08    0.28 
   0  17   2    0.16    0.25 
   1  17   2    0.18    0.25 
   1  17   2    0.30    0.27 
   2  17   2   -0.10    0.29 
   2  17   2    0.11    0.26 
   3  17   2    4.73    0.42 
   3  17   2    4.93    0.41 
   4  17   2    0.11    0.30 
   4  17   2    0.01    0.27 
   5  17   2    1.42    0.33 
   5  17   2    1.93    0.36 
   6  17   2    1.00    0.34 
  -9  18   2    2.60    0.40 
  -8  18   2    1.13    0.34 
  -7  18   2    0.51    0.34 
  -6  18   2    0.97    0.35 
  -5  18   2    0.98    0.31 
  -4  18   2    1.38    0.35 
  -3  18   2    0.49    0.31 
  -2  18   2    0.32    0.29 
  -1  18   2    0.04    0.28 
   0  18   2   -0.32    0.27 
   0  18   2    0.04    0.24 
   1  18   2    0.12    0.26 
   1  18   2    0.30    0.29 
   2  18   2   -0.23    0.28 
   2  18   2   -0.16    0.31 
   3  18   2    0.26    0.30 
   3  18   2    0.64    0.33 
   4  18   2   -0.35    0.28 
   4  18   2    0.07    0.30 
  -7  19   2    1.05    0.36 
  -6  19   2    0.18    0.34 
  -5  19   2   -0.22    0.30 
  -4  19   2    0.23    0.33 
  -3  19   2   -0.10    0.32 
  -2  19   2    0.79    0.34 
  -1  19   2   -0.16    0.27 
  -1  19   2   -0.51    0.28 
   0  19   2    3.21    0.37 
   0  19   2    2.88    0.40 
   1  19   2    1.66    0.33 
   1  19   2    1.55    0.38 
   2  19   2   -0.39    0.28 
   2  19   2    0.25    0.33 
   3  20  -3   -0.05    0.32 
   2  20  -3    0.82    0.36 
   1  20  -3    0.71    0.36 
   1  20  -3    0.67    0.28 
   0  20  -3    0.27    0.33 
  -1  20  -3    1.26    0.36 
  -2  20  -3   -0.02    0.33 
  -3  20  -3    0.35    0.32 
  -4  20  -3   -0.26    0.31 
  -5  20  -3   -0.15    0.31 
  -6  20  -3    0.26    0.34 
   5  19  -3    0.05    0.34 
   4  19  -3    1.71    0.37 
   3  19  -3    0.51    0.31 
   2  19  -3   -0.38    0.31 
   2  19  -3    0.43    0.25 
   1  19  -3    1.08    0.33 
   0  19  -3    0.02    0.29 
  -1  19  -3    0.29    0.32 
  -2  19  -3   -0.12    0.30 
  -3  19  -3   -0.21    0.29 
  -4  19  -3   -0.26    0.31 
  -5  19  -3    0.06    0.31 
  -6  19  -3   -0.13    0.29 
  -7  19  -3   -0.41    0.32 
  -8  19  -3    0.35    0.34 
   7  18  -3    1.81    0.37 
   6  18  -3   -0.05    0.30 
   5  18  -3    0.12    0.32 
   4  18  -3    0.01    0.31 
   3  18  -3   -0.15    0.30 
   2  18  -3    3.60    0.40 
   2  18  -3    3.87    0.34 
   1  18  -3    0.21    0.28 
   0  18  -3   -0.12    0.28 
  -1  18  -3    0.29    0.28 
  -2  18  -3    0.73    0.31 
  -3  18  -3    1.19    0.33 
  -4  18  -3    0.50    0.29 
  -5  18  -3    1.89    0.33 
  -6  18  -3   -0.32    0.27 
  -7  18  -3    0.78    0.32 
  -8  18  -3    0.31    0.29 
  -9  18  -3    0.21    0.33 
 -10  18  -3   -0.24    0.33 
   8  17  -3    0.64    0.33 
   7  17  -3    0.99    0.35 
   6  17  -3   -0.02    0.31 
   5  17  -3    0.03    0.30 
   4  17  -3    0.81    0.32 
   3  17  -3    1.11    0.26 
   3  17  -3    0.61    0.29 
   2  17  -3    5.45    0.44 
   1  17  -3    0.25    0.27 
   0  17  -3    3.57    0.37 
  -1  17  -3    3.24    0.36 
  -2  17  -3    0.11    0.29 
  -3  17  -3   -0.08    0.26 
  -4  17  -3    0.28    0.26 
  -5  17  -3   -0.28    0.25 
  -6  17  -3    1.71    0.31 
  -7  17  -3    2.60    0.35 
  -8  17  -3    0.71    0.30 
  -9  17  -3   -0.54    0.26 
 -10  17  -3   -0.05    0.30 
 -11  17  -3    0.50    0.33 
   9  16  -3    1.21    0.34 
   8  16  -3    0.63    0.32 
   7  16  -3    0.06    0.30 
   6  16  -3    0.45    0.28 
   5  16  -3    3.69    0.38 
   4  16  -3    1.28    0.32 
   4  16  -3    1.27    0.25 
   3  16  -3   14.73    0.65 
   3  16  -3   15.92    0.63 
   2  16  -3    1.94    0.33 
   1  16  -3    0.07    0.26 
   0  16  -3    3.95    0.38 
  -1  16  -3   -0.12    0.25 
  -2  16  -3   -0.01    0.25 
  -3  16  -3    0.60    0.26 
  -4  16  -3    1.51    0.31 
  -5  16  -3    6.32    0.44 
  -6  16  -3   -0.19    0.26 
  -7  16  -3   -0.26    0.24 
  -8  16  -3   -0.38    0.26 
  -9  16  -3    0.56    0.29 
 -10  16  -3    0.08    0.31 
 -11  16  -3    1.52    0.38 
 -12  16  -3   -0.31    0.31 
  10  15  -3    0.37    0.31 
   9  15  -3   -0.26    0.26 
   8  15  -3    0.21    0.27 
   7  15  -3    0.69    0.30 
   6  15  -3    1.22    0.29 
   5  15  -3    0.13    0.28 
   4  15  -3    0.34    0.26 
   4  15  -3    0.23    0.21 
   3  15  -3    0.07    0.25 
   3  15  -3    0.18    0.20 
   2  15  -3    5.48    0.41 
   1  15  -3    8.90    0.48 
   0  15  -3    8.57    0.48 
  -1  15  -3    0.33    0.27 
  -2  15  -3    9.65    0.50 
  -3  15  -3   -0.17    0.22 
  -4  15  -3    0.37    0.26 
  -5  15  -3    1.59    0.29 
  -6  15  -3    1.28    0.27 
  -7  15  -3   -0.25    0.23 
  -8  15  -3    0.14    0.26 
  -9  15  -3    0.67    0.29 
 -10  15  -3    0.55    0.29 
 -11  15  -3    0.46    0.30 
 -12  15  -3   -0.41    0.31 
  11  14  -3    0.39    0.29 
  10  14  -3    2.10    0.35 
   9  14  -3    0.39    0.29 
   8  14  -3    0.40    0.28 
   7  14  -3    0.55    0.27 
   6  14  -3    8.16    0.51 
   5  14  -3    1.41    0.23 
   5  14  -3    1.76    0.31 
   4  14  -3    1.75    0.24 
   4  14  -3    1.42    0.28 
   3  14  -3    0.44    0.26 
   3  14  -3    0.28    0.20 
   2  14  -3   43.27    1.30 
   1  14  -3    5.88    0.42 
   0  14  -3    4.36    0.36 
  -1  14  -3    2.75    0.33 
  -2  14  -3    0.17    0.23 
  -3  14  -3   12.76    0.58 
  -4  14  -3    0.49    0.25 
  -5  14  -3    3.79    0.33 
  -6  14  -3    3.03    0.33 
  -7  14  -3    0.01    0.25 
  -8  14  -3    0.49    0.27 
  -9  14  -3    0.04    0.26 
 -10  14  -3    0.21    0.27 
 -11  14  -3    0.06    0.28 
 -12  14  -3    1.30    0.33 
 -13  14  -3   -0.11    0.30 
  12  13  -3    0.59    0.30 
  11  13  -3    0.61    0.30 
  10  13  -3    0.52    0.27 
   9  13  -3    0.08    0.25 
   8  13  -3    2.06    0.32 
   7  13  -3    0.52    0.26 
   6  13  -3    0.43    0.26 
   6  13  -3    0.12    0.19 
   5  13  -3    0.17    0.19 
   5  13  -3   -0.04    0.26 
   4  13  -3    2.38    0.25 
   4  13  -3    2.44    0.31 
   3  13  -3   26.23    0.83 
   3  13  -3   25.46    0.86 
   2  13  -3    6.38    0.42 
   1  13  -3    0.18    0.24 
   0  13  -3   15.71    0.65 
  -1  13  -3    1.36    0.26 
  -2  13  -3    0.28    0.24 
  -3  13  -3    4.85    0.36 
  -4  13  -3    2.37    0.28 
  -5  13  -3    0.21    0.22 
  -6  13  -3   11.25    0.52 
  -7  13  -3    2.74    0.33 
  -8  13  -3    2.20    0.31 
  -9  13  -3    0.24    0.25 
 -10  13  -3    2.38    0.33 
 -11  13  -3    0.60    0.29 
 -12  13  -3    0.78    0.30 
 -13  13  -3    0.14    0.29 
 -14  13  -3    0.24    0.31 
  13  12  -3    0.05    0.28 
  12  12  -3   -0.05    0.29 
  11  12  -3    0.04    0.25 
  10  12  -3    1.39    0.30 
   9  12  -3   -0.18    0.26 
   8  12  -3    0.31    0.25 
   7  12  -3    2.36    0.30 
   6  12  -3    7.83    0.42 
   6  12  -3    7.99    0.46 
   5  12  -3    9.96    0.50 
   5  12  -3   10.09    0.45 
   4  12  -3    8.96    0.48 
   4  12  -3    9.73    0.44 
   3  12  -3    5.73    0.42 
   2  12  -3    1.81    0.28 
   1  12  -3   27.55    0.88 
   0  12  -3    0.29    0.22 
  -1  12  -3    0.18    0.12 
  -2  12  -3   -0.09    0.06 
  -3  12  -3   -0.19    0.07 
  -4  12  -3   -0.09    0.17 
  -5  12  -3    0.00    0.15 
  -5  12  -3    0.30    0.22 
  -6  12  -3    0.47    0.25 
  -6  12  -3    0.47    0.17 
  -7  12  -3   10.59    0.44 
  -7  12  -3   10.11    0.50 
  -8  12  -3    0.09    0.25 
  -8  12  -3   -0.02    0.19 
  -9  12  -3    4.17    0.36 
  -9  12  -3    4.26    0.34 
 -10  12  -3    2.30    0.33 
 -10  12  -3    2.07    0.29 
 -11  12  -3    0.65    0.27 
 -11  12  -3    1.16    0.27 
 -12  12  -3    0.07    0.26 
 -12  12  -3    0.22    0.27 
 -13  12  -3    0.85    0.31 
 -13  12  -3    0.33    0.29 
 -14  12  -3    0.00    0.30 
 -14  12  -3   -0.14    0.30 
  13  11  -3    0.07    0.27 
  12  11  -3   -0.13    0.27 
  11  11  -3    1.02    0.27 
  10  11  -3    0.97    0.28 
   9  11  -3    1.04    0.28 
  -9 -11   3    0.27    0.22 
   8  11  -3    4.45    0.38 
  -8 -11   3    4.72    0.35 
   7  11  -3   -0.14    0.22 
   7  11  -3    0.05    0.18 
  -7 -11   3   -0.28    0.17 
   6  11  -3   18.11    0.68 
   6  11  -3   17.60    0.62 
  -6 -11   3   17.54    0.58 
   5  11  -3    2.35    0.23 
   5  11  -3    2.49    0.29 
  -5 -11   3    2.60    0.21 
   4  11  -3   -0.11    0.22 
   4  11  -3    0.04    0.17 
  -4 -11   3   -0.06    0.08 
   3  11  -3   21.52    0.72 
  -3 -11   3   20.43    0.59 
   2  11  -3    0.85    0.23 
   1  11  -3    4.70    0.35 
   0  11  -3    0.02    0.17 
  -1  11  -3    0.14    0.06 
  -1  11  -3    0.05    0.05 
  -5  11  -3    1.14    0.17 
  -5  11  -3    1.12    0.22 
  -6  11  -3   11.11    0.50 
  -6  11  -3   11.12    0.43 
  -7  11  -3    4.62    0.36 
  -7  11  -3    4.65    0.34 
  -8  11  -3    0.32    0.21 
  -8  11  -3    0.34    0.23 
  -9  11  -3   -0.01    0.22 
  -9  11  -3   -0.15    0.22 
 -10  11  -3    0.26    0.24 
 -10  11  -3    0.28    0.25 
 -11  11  -3    0.56    0.28 
 -11  11  -3    1.28    0.31 
 -12  11  -3   -0.22    0.26 
 -12  11  -3   -0.13    0.28 
 -13  11  -3    0.39    0.29 
 -13  11  -3    0.08    0.29 
 -14  11  -3    0.06    0.31 
 -14  11  -3    0.29    0.30 
 -15  11  -3    1.51    0.37 
 -15  11  -3    1.28    0.36 
  14  10  -3    1.43    0.33 
 -14 -10   3    0.90    0.33 
  13  10  -3    0.72    0.28 
 -13 -10   3    0.32    0.29 
  12  10  -3    1.09    0.28 
 -12 -10   3    0.98    0.28 
  11  10  -3    1.94    0.31 
 -11 -10   3    2.22    0.30 
  10  10  -3    1.05    0.26 
 -10 -10   3    0.55    0.24 
   9  10  -3   11.78    0.52 
  -9 -10   3   11.73    0.50 
   8  10  -3    1.91    0.28 
  -8 -10   3    1.80    0.23 
   7  10  -3    6.41    0.37 
   7  10  -3    6.07    0.41 
  -7 -10   3    6.31    0.35 
   6  10  -3    0.92    0.25 
   6  10  -3    1.36    0.20 
  -6 -10   3    1.09    0.19 
   5  10  -3    2.27    0.21 
   5  10  -3    2.50    0.27 
  -5 -10   3    2.48    0.19 
   4  10  -3    0.23    0.15 
   4  10  -3    0.39    0.22 
  -4 -10   3    0.09    0.07 
   3  10  -3    3.67    0.29 
  -3 -10   3    3.47    0.21 
   2  10  -3    0.77    0.20 
  -2 -10   3    0.74    0.10 
   1  10  -3    0.37    0.19 
  -2  10  -3    0.01    0.08 
  -2  10  -3   -0.03    0.06 
  -3  10  -3    2.23    0.19 
  -3  10  -3    3.31    0.20 
  -4  10  -3    1.47    0.19 
  -4  10  -3    1.67    0.16 
  -5  10  -3    1.11    0.22 
  -5  10  -3    1.57    0.18 
  -6  10  -3    0.92    0.18 
  -6  10  -3    0.83    0.22 
  -7  10  -3   16.48    0.57 
  -7  10  -3   16.20    0.61 
  -8  10  -3    2.96    0.28 
  -8  10  -3    2.28    0.29 
  -9  10  -3    0.76    0.24 
  -9  10  -3    0.72    0.24 
 -10  10  -3    0.02    0.23 
 -10  10  -3    0.25    0.24 
 -11  10  -3    1.95    0.30 
 -11  10  -3    2.83    0.32 
 -12  10  -3    0.29    0.26 
 -12  10  -3   -0.02    0.24 
 -13  10  -3    0.17    0.26 
 -13  10  -3   -0.02    0.28 
 -14  10  -3    0.24    0.28 
 -14  10  -3   -0.07    0.27 
 -15  10  -3    0.10    0.29 
 -15  10  -3   -0.10    0.30 
  15   9  -3    0.48    0.30 
 -15  -9   3   -0.20    0.32 
  14   9  -3    1.55    0.34 
 -14  -9   3    1.96    0.36 
  13   9  -3    0.30    0.25 
 -13  -9   3    0.28    0.26 
  12   9  -3    0.24    0.25 
 -12  -9   3    0.07    0.26 
  11   9  -3    1.91    0.31 
 -11  -9   3    1.67    0.28 
  10   9  -3    8.25    0.44 
 -10  -9   3    7.25    0.44 
   9   9  -3    0.13    0.21 
  -9  -9   3    0.11    0.21 
   8   9  -3    0.22    0.24 
   8   9  -3    0.88    0.19 
  -8  -9   3    0.64    0.22 
   7   9  -3    3.77    0.30 
   7   9  -3    3.47    0.31 
  -7  -9   3    3.78    0.27 
   6   9  -3    1.59    0.25 
   6   9  -3    1.61    0.19 
  -6  -9   3    2.10    0.19 
   5   9  -3    0.52    0.15 
   5   9  -3    0.31    0.20 
  -5  -9   3    0.12    0.14 
   4   9  -3    1.35    0.23 
   4   9  -3    0.95    0.16 
  -4  -9   3    0.54    0.08 
   3   9  -3    4.39    0.31 
  -3  -9   3    4.11    0.21 
   2   9  -3    4.59    0.33 
  -2  -9   3    4.27    0.19 
   1   9  -3    3.58    0.27 
   1   9  -3    3.89    0.16 
   0   9  -3   -0.04    0.03 
   0   9  -3    0.23    0.07 
  -1   9  -3    1.40    0.09 
  -2   9  -3    9.21    0.30 
  -2   9  -3    9.85    0.40 
  -3   9  -3    8.98    0.39 
  -3   9  -3    9.20    0.31 
  -4   9  -3    8.33    0.39 
  -4   9  -3    8.40    0.33 
  -5   9  -3    2.65    0.24 
  -5   9  -3    3.06    0.21 
  -6   9  -3    0.05    0.18 
  -6   9  -3    0.02    0.19 
  -7   9  -3    0.02    0.20 
  -7   9  -3    0.06    0.19 
  -8   9  -3    1.37    0.24 
  -8   9  -3    0.98    0.26 
  -9   9  -3    1.16    0.25 
  -9   9  -3    1.03    0.25 
 -10   9  -3    1.48    0.27 
 -10   9  -3    1.66    0.26 
 -11   9  -3    0.87    0.27 
 -11   9  -3    0.65    0.26 
 -12   9  -3   -0.01    0.24 
 -12   9  -3    0.52    0.27 
 -13   9  -3    0.39    0.29 
 -13   9  -3   -0.08    0.28 
 -14   9  -3    1.35    0.31 
 -14   9  -3    0.79    0.32 
 -15   9  -3    0.25    0.33 
 -15   9  -3    0.72    0.31 
  15   8  -3    0.22    0.28 
 -15  -8   3   -0.15    0.32 
  14   8  -3    0.34    0.29 
 -14  -8   3   -0.23    0.27 
  13   8  -3    0.71    0.27 
 -13  -8   3    0.46    0.29 
  12   8  -3    0.17    0.24 
 -12  -8   3    0.17    0.24 
  11   8  -3    0.67    0.25 
 -11  -8   3    0.66    0.25 
  10   8  -3    0.02    0.23 
 -10  -8   3    0.30    0.22 
   9   8  -3    0.16    0.21 
  -9  -8   3    0.23    0.22 
   8   8  -3    0.52    0.24 
   8   8  -3    0.45    0.18 
  -8  -8   3    0.54    0.21 
   7   8  -3    0.08    0.20 
   7   8  -3    0.13    0.16 
  -7  -8   3    0.07    0.17 
   6   8  -3    4.99    0.30 
   6   8  -3    6.19    0.36 
  -6  -8   3    5.76    0.30 
   5   8  -3    1.98    0.23 
  -5  -8   3    2.37    0.18 
   4   8  -3    0.89    0.19 
  -4  -8   3    0.58    0.09 
   3   8  -3    3.94    0.28 
  -3  -8   3    2.95    0.18 
   2   8  -3    0.17    0.08 
   2   8  -3    0.20    0.15 
   0   8  -3   51.06    1.30 
  -1   8  -3    2.54    0.15 
  -1   8  -3    2.60    0.21 
  -2   8  -3   13.55    0.47 
  -2   8  -3   13.04    0.39 
  -3   8  -3    0.53    0.12 
  -3   8  -3    0.33    0.16 
  -4   8  -3    7.49    0.38 
  -4   8  -3    7.87    0.31 
  -5   8  -3    1.91    0.18 
  -5   8  -3    2.10    0.21 
  -6   8  -3    1.00    0.19 
  -6   8  -3    1.41    0.21 
  -7   8  -3    7.10    0.38 
  -7   8  -3    7.27    0.39 
  -8   8  -3    0.24    0.21 
  -8   8  -3    0.31    0.21 
  -9   8  -3    0.73    0.25 
  -9   8  -3    0.95    0.25 
 -10   8  -3    0.26    0.24 
 -11   8  -3    0.78    0.27 
 -12   8  -3    6.65    0.42 
 -13   8  -3    0.48    0.27 
 -14   8  -3    1.63    0.32 
 -15   8  -3    1.77    0.37 
 -16   8  -3    0.11    0.33 
  15   7  -3    0.40    0.28 
 -15  -7   3   -0.25    0.31 
  14   7  -3    1.06    0.29 
 -14  -7   3    0.82    0.31 
  13   7  -3    0.76    0.28 
 -13  -7   3    0.49    0.28 
  12   7  -3    3.43    0.33 
 -12  -7   3    2.91    0.34 
  11   7  -3    0.20    0.22 
 -11  -7   3    0.49    0.25 
  10   7  -3    0.17    0.23 
 -10  -7   3    0.23    0.22 
   9   7  -3    1.00    0.19 
   9   7  -3    0.83    0.25 
  -9  -7   3    1.35    0.24 
   8   7  -3    0.42    0.21 
   8   7  -3    0.60    0.16 
  -8  -7   3    0.78    0.20 
   7   7  -3   -0.13    0.11 
   7   7  -3   -0.21    0.20 
  -7  -7   3    0.04    0.16 
   6   7  -3    1.67    0.23 
  -6  -7   3    1.81    0.19 
   5   7  -3    2.28    0.23 
   5   7  -3    2.59    0.22 
  -5  -7   3    2.41    0.18 
   4   7  -3    8.69    0.32 
   4   7  -3    9.19    0.40 
  -4  -7   3    8.06    0.29 
   3   7  -3    5.18    0.29 
   3   7  -3    5.56    0.23 
  -3  -7   3    5.53    0.23 
   0   7  -3   10.25    0.30 
   0   7  -3   10.53    0.39 
  -1   7  -3    2.99    0.23 
  -1   7  -3    3.03    0.16 
  -2   7  -3    2.21    0.18 
  -2   7  -3    2.80    0.16 
  -3   7  -3    0.11    0.11 
  -3   7  -3    0.28    0.14 
  -4   7  -3    1.04    0.16 
  -4   7  -3    1.03    0.14 
  -5   7  -3    0.18    0.14 
  -5   7  -3    0.26    0.16 
  -6   7  -3    0.05    0.16 
  -6   7  -3    0.01    0.17 
  -7   7  -3    3.98    0.32 
  -7   7  -3    4.44    0.33 
  -8   7  -3    0.75    0.22 
  -9   7  -3   13.71    0.54 
 -10   7  -3    0.16    0.24 
 -11   7  -3   -0.24    0.22 
 -12   7  -3    2.25    0.30 
 -13   7  -3    1.50    0.30 
 -14   7  -3    0.34    0.28 
 -15   7  -3    0.02    0.32 
 -16   7  -3    1.33    0.38 
  16   6  -3    0.22    0.29 
 -16  -6   3    0.09    0.32 
  15   6  -3    0.59    0.30 
 -15  -6   3    0.64    0.33 
  14   6  -3    0.31    0.27 
 -14  -6   3   -0.17    0.26 
  13   6  -3    0.80    0.26 
 -13  -6   3    1.37    0.31 
  12   6  -3    0.24    0.23 
 -12  -6   3   -0.09    0.25 
  11   6  -3    0.29    0.22 
 -11  -6   3    0.33    0.24 
  10   6  -3    1.18    0.25 
 -10  -6   3    1.80    0.27 
   9   6  -3    0.23    0.20 
   9   6  -3   -0.12    0.16 
  -9  -6   3    0.32    0.20 
   8   6  -3    6.52    0.38 
  -8  -6   3    7.49    0.39 
   7   6  -3    5.83    0.34 
   7   6  -3    5.27    0.25 
  -7  -6   3    6.31    0.33 
   6   6  -3   10.24    0.37 
   6   6  -3   10.26    0.41 
  -6  -6   3   10.10    0.39 
   5   6  -3    2.24    0.20 
   5   6  -3    1.80    0.14 
  -5  -6   3    1.76    0.16 
   4   6  -3    3.21    0.20 
   4   6  -3    3.24    0.25 
  -4  -6   3    3.01    0.18 
   3   6  -3    7.81    0.27 
  -2   6  -3    5.07    0.21 
  -2   6  -3    4.87    0.28 
  -3   6  -3    0.43    0.12 
  -3   6  -3    0.48    0.14 
  -4   6  -3    0.23    0.13 
  -4   6  -3    0.08    0.13 
  -5   6  -3   28.13    0.81 
  -5   6  -3   27.47    0.80 
  -6   6  -3    1.50    0.19 
  -7   6  -3    5.71    0.35 
  -8   6  -3    0.44    0.21 
  -9   6  -3    6.66    0.43 
 -10   6  -3    1.65    0.30 
 -11   6  -3    3.09    0.32 
 -12   6  -3    0.21    0.25 
 -13   6  -3    0.53    0.28 
 -14   6  -3    0.41    0.31 
 -15   6  -3    0.10    0.30 
 -16   6  -3    0.96    0.35 
  16   5  -3    1.23    0.34 
 -16  -5   3    1.28    0.37 
  15   5  -3    0.44    0.27 
 -15  -5   3   -0.10    0.28 
  14   5  -3    0.30    0.26 
 -14  -5   3   -0.06    0.28 
  13   5  -3   -0.25    0.25 
 -13  -5   3   -0.10    0.27 
  12   5  -3    4.71    0.37 
 -12  -5   3    4.61    0.38 
  11   5  -3    0.33    0.22 
 -11  -5   3    0.00    0.21 
  10   5  -3    2.17    0.21 
  10   5  -3    2.07    0.27 
 -10  -5   3    2.51    0.29 
   9   5  -3    5.36    0.30 
   9   5  -3    5.88    0.36 
  -9  -5   3    5.19    0.34 
   8   5  -3    0.44    0.19 
  -8  -5   3    0.35    0.18 
   7   5  -3    5.54    0.32 
   7   5  -3    4.91    0.27 
  -7  -5   3    5.63    0.33 
   6   5  -3    2.89    0.21 
   6   5  -3    2.70    0.22 
  -6  -5   3    2.59    0.22 
   5   5  -3    6.18    0.24 
   5   5  -3    6.25    0.30 
  -5  -5   3    5.26    0.28 
   4   5  -3    1.75    0.14 
   4   5  -3    1.30    0.15 
   4   5  -3    1.84    0.16 
  -4  -5   3    2.09    0.17 
   3   5  -3    1.47    0.11 
   3   5  -3    1.27    0.11 
   1   5  -3    3.15    0.15 
   0   5  -3    0.22    0.12 
   0   5  -3   -0.01    0.08 
  -1   5  -3    1.96    0.12 
  -1   5  -3    1.90    0.16 
  -2   5  -3   37.86    1.03 
  -2   5  -3   39.14    1.01 
  -3   5  -3    1.43    0.14 
  -4   5  -3    0.64    0.13 
  -4   5  -3    0.76    0.14 
  -5   5  -3   -0.10    0.14 
  -6   5  -3    4.65    0.28 
  -7   5  -3    0.52    0.19 
  -8   5  -3    5.67    0.39 
  -9   5  -3    0.65    0.23 
 -10   5  -3    0.72    0.28 
 -11   5  -3    1.11    0.27 
 -12   5  -3    2.07    0.31 
 -13   5  -3    0.42    0.29 
 -14   5  -3    0.20    0.29 
 -15   5  -3    0.82    0.32 
 -16   5  -3   -0.34    0.30 
  16   4  -3    0.24    0.30 
 -16  -4   3   -0.28    0.32 
  15   4  -3    2.19    0.33 
 -15  -4   3    2.01    0.36 
  14   4  -3    1.19    0.29 
 -14  -4   3    0.69    0.29 
  13   4  -3   -0.32    0.22 
 -13  -4   3   -0.21    0.26 
  12   4  -3    1.77    0.27 
 -12  -4   3    2.06    0.30 
  11   4  -3    0.70    0.23 
 -11  -4   3    0.75    0.27 
  10   4  -3    1.04    0.18 
  10   4  -3    0.36    0.21 
 -10  -4   3    0.80    0.23 
   9   4  -3    2.38    0.19 
   9   4  -3    1.80    0.24 
  -9  -4   3    2.60    0.26 
   8   4  -3   16.20    0.59 
  -8  -4   3   16.64    0.58 
   7   4  -3   32.94    0.92 
   7   4  -3   32.33    0.94 
  -7  -4   3   33.00    0.94 
   6   4  -3    4.19    0.27 
   6   4  -3    4.55    0.22 
  -6  -4   3    4.23    0.25 
   5   4  -3   20.21    0.54 
   5   4  -3   19.18    0.58 
  -5  -4   3   17.07    0.57 
   4   4  -3    8.32    0.30 
   4   4  -3    8.04    0.27 
  -4  -4   3    8.10    0.29 
   3   4  -3   76.89    1.98 
   3   4  -3   77.55    2.02 
   2   4  -3    2.23    0.18 
   2   4  -3    1.85    0.16 
   1   4  -3    7.84    0.25 
   1   4  -3    7.46    0.30 
   0   4  -3   28.58    0.76 
   0   4  -3   29.13    0.78 
  -1   4  -3    1.66    0.12 
  -1   4  -3    1.46    0.14 
  -2   4  -3    4.46    0.22 
  -2   4  -3    4.32    0.24 
  -3   4  -3    6.28    0.26 
  -3   4  -3    6.26    0.26 
  -4   4  -3    2.31    0.17 
  -5   4  -3   14.18    0.47 
  -6   4  -3   13.04    0.46 
  -7   4  -3   10.32    0.42 
  -8   4  -3    3.23    0.29 
  -9   4  -3    0.18    0.23 
 -10   4  -3    8.79    0.47 
 -11   4  -3    0.29    0.25 
 -12   4  -3    1.58    0.30 
 -13   4  -3    0.12    0.28 
 -14   4  -3    0.11    0.28 
 -15   4  -3    0.83    0.31 
 -16   4  -3   -0.10    0.31 
 -17  -3   3   -0.03    0.33 
 -16  -3   3   -0.49    0.31 
  15   3  -3    3.28    0.36 
 -15  -3   3    3.21    0.37 
  14   3  -3   -0.15    0.23 
 -14  -3   3   -0.07    0.26 
  13   3  -3    5.66    0.40 
 -13  -3   3    5.74    0.43 
  12   3  -3    0.12    0.23 
 -12  -3   3   -0.14    0.25 
  11   3  -3    5.11    0.37 
 -11  -3   3    4.68    0.39 
  10   3  -3    0.55    0.21 
 -10  -3   3    0.77    0.23 
   9   3  -3    2.21    0.24 
  -9  -3   3    2.55    0.25 
   8   3  -3    0.94    0.13 
   8   3  -3    0.61    0.18 
  -8  -3   3    0.83    0.18 
   7   3  -3    9.02    0.32 
   7   3  -3    8.99    0.37 
  -7  -3   3    8.90    0.37 
   6   3  -3   67.56    1.76 
   6   3  -3   65.76    1.77 
  -6  -3   3   66.81    1.76 
   5   3  -3   -0.05    0.05 
   5   3  -3    0.25    0.08 
  -5  -3   3   -0.04    0.11 
   4   3  -3   64.96    1.67 
   4   3  -3   64.00    1.69 
   3   3  -3   46.77    1.27 
   3   3  -3   49.54    1.26 
   3   3  -3   49.70    1.28 
   2   3  -3   12.05    0.37 
   2   3  -3   11.56    0.35 
   1   3  -3   54.41    1.41 
   1   3  -3   54.58    1.39 
   0   3  -3   43.18    1.12 
   0   3  -3   43.69    1.13 
  -1   3  -3    1.31    0.10 
  -1   3  -3    1.30    0.11 
  -2   3  -3    7.25    0.28 
  -2   3  -3    8.28    0.28 
  -3   3  -3    5.40    0.28 
  -4   3  -3    1.80    0.16 
  -5   3  -3    1.58    0.18 
  -6   3  -3   67.39    1.79 
  -7   3  -3   13.87    0.50 
  -8   3  -3    5.50    0.35 
  -9   3  -3    2.92    0.29 
 -10   3  -3   27.80    0.92 
 -11   3  -3   -0.27    0.25 
 -12   3  -3   -0.13    0.25 
 -13   3  -3    2.85    0.36 
 -14   3  -3    0.37    0.28 
 -15   3  -3    0.39    0.30 
 -16   3  -3    0.50    0.32 
 -17  -2   3   -0.23    0.34 
 -16  -2   3   -0.07    0.29 
 -15  -2   3    1.82    0.34 
  14   2  -3   12.23    0.56 
 -14  -2   3   12.96    0.63 
  13   2  -3    1.78    0.27 
 -13  -2   3    1.08    0.29 
  12   2  -3    4.25    0.35 
 -12  -2   3    4.19    0.36 
  11   2  -3    1.52    0.25 
 -11  -2   3    2.12    0.30 
  10   2  -3    3.43    0.28 
 -10  -2   3    3.51    0.30 
   9   2  -3    5.70    0.37 
  -9  -2   3    4.82    0.34 
   8   2  -3   23.67    0.73 
  -8  -2   3   22.73    0.72 
   7   2  -3    0.70    0.15 
  -7  -2   3    0.60    0.16 
  -6  -2   3   19.35    0.59 
   4   2  -3   46.45    1.22 
   4   2  -3   46.10    1.22 
   3   2  -3   61.69    1.61 
   3   2  -3   62.08    1.60 
   3   2  -3   62.31    1.59 
  -3  -2   3   60.88    1.61 
   2   2  -3    2.36    0.15 
   2   2  -3    2.19    0.15 
   1   2  -3    2.67    0.12 
   1   2  -3    2.60    0.15 
   0   2  -3   94.62    2.40 
   0   2  -3   95.59    2.40 
   0  -2   3   94.75    2.48 
  -1   2  -3   20.54    0.55 
  -1   2  -3   20.48    0.55 
   1  -2   3   20.44    0.57 
  -3   2  -3   52.50    1.33 
   3  -2   3   48.62    1.37 
  -4   2  -3    0.30    0.13 
   4  -2   3    0.09    0.07 
  -5   2  -3   11.26    0.40 
   5  -2   3   11.38    0.41 
  -6   2  -3    6.58    0.32 
   6  -2   3    6.33    0.32 
  -7   2  -3    0.31    0.17 
  -8   2  -3    0.12    0.13 
  -9   2  -3   -0.11    0.06 
 -10   2  -3   12.26    0.53 
 -11   2  -3    0.07    0.24 
 -12   2  -3    5.96    0.42 
 -13   2  -3   -0.37    0.25 
 -14   2  -3    0.56    0.28 
 -15   2  -3   -0.48    0.27 
 -16   2  -3    0.36    0.32 
 -17  -1   3    2.15    0.39 
 -16  -1   3    0.16    0.31 
 -15  -1   3    2.22    0.33 
 -14  -1   3    2.86    0.34 
  13   1  -3    3.73    0.33 
 -13  -1   3    3.42    0.33 
  12   1  -3    5.05    0.37 
 -12  -1   3    4.46    0.36 
  11   1  -3    0.15    0.21 
 -11  -1   3   -0.27    0.22 
  10   1  -3   -0.37    0.17 
 -10  -1   3    0.03    0.10 
   9   1  -3    4.36    0.33 
  -9  -1   3    4.40    0.31 
   8   1  -3   10.14    0.40 
  -8  -1   3   10.18    0.42 
   7   1  -3    0.64    0.14 
  -7  -1   3    1.64    0.19 
   5   1  -3   -0.03    0.05 
  -5  -1   3   -0.04    0.05 
   4   1  -3   21.37    0.60 
   2   1  -3   47.21    1.22 
  -2  -1   3   47.53    1.23 
   1   1  -3  217.78    5.38 
  -1  -1   3  208.39    5.57 
   0   1  -3    3.45    0.12 
   0  -1   3    3.45    0.14 
  -1   1  -3   -0.05    0.02 
  -3   1  -3   -0.03    0.03 
   3  -1   3    0.14    0.12 
  -4   1  -3    0.00    0.04 
   4  -1   3    0.04    0.07 
   5  -1   3    3.29    0.24 
  -6   1  -3    5.81    0.28 
   6  -1   3    6.13    0.31 
  -7   1  -3   -0.01    0.13 
   7  -1   3    0.07    0.15 
  -8   1  -3   -0.05    0.06 
   8  -1   3    0.62    0.19 
  -9   1  -3   -0.07    0.07 
   9  -1   3    0.05    0.20 
 -10   1  -3    0.17    0.23 
 -11   1  -3    0.21    0.26 
 -12   1  -3    0.94    0.27 
 -13   1  -3    0.35    0.28 
 -14   1  -3    1.09    0.32 
 -15   1  -3    1.60    0.36 
 -16   1  -3    1.02    0.36 
 -17   0   3    0.11    0.31 
 -16   0   3    0.30    0.28 
 -15   0   3    0.51    0.29 
 -14   0   3    2.05    0.32 
 -13   0   3    0.95    0.26 
 -12   0   3    4.08    0.34 
  11   0  -3    4.21    0.34 
 -11   0   3    2.98    0.30 
  10   0  -3    0.14    0.19 
 -10   0   3   -0.12    0.05 
   9   0  -3    0.23    0.17 
  -9   0   3    0.00    0.04 
   8   0  -3    1.72    0.18 
   7   0  -3    0.03    0.03 
  -7   0   3    0.00    0.03 
   6   0  -3    0.26    0.07 
   5   0  -3    0.06    0.06 
  -5   0   3   -0.01    0.03 
   4   0  -3    1.41    0.13 
   4   0  -3    1.45    0.14 
   3   0  -3    6.23    0.23 
   3   0  -3    6.46    0.24 
   2   0  -3    2.00    0.12 
   2   0  -3    1.90    0.12 
   1   0  -3  242.14    6.22 
   1   0  -3  250.43    6.20 
  -1   0   3  243.32    6.42 
   0   0  -3    7.86    0.23 
   0   0   3    7.75    0.24 
  -2   0  -3   21.80    0.61 
   2   0   3   22.06    0.58 
   2   0   3   21.63    0.63 
  -3   0  -3    9.90    0.36 
   3   0   3    9.74    0.31 
   3   0   3    9.90    0.38 
  -5   0  -3   20.15    0.62 
   5   0   3   20.82    0.60 
   5   0   3   20.79    0.64 
  -6   0  -3    2.43    0.21 
   6   0   3    1.75    0.16 
   6   0   3    1.90    0.19 
  -7   0  -3    0.03    0.18 
   7   0   3    0.21    0.17 
   7   0   3    0.11    0.14 
  -8   0  -3    0.99    0.23 
   8   0   3    0.70    0.20 
   8   0   3    0.80    0.18 
  -9   0  -3    0.04    0.21 
   9   0   3   -0.19    0.19 
 -10   0  -3   22.29    0.78 
  10   0   3   22.73    0.79 
 -11   0  -3    0.44    0.27 
 -12   0  -3    0.50    0.27 
 -13   0  -3    0.16    0.29 
 -14   0  -3    0.22    0.31 
 -15   0  -3    0.88    0.34 
 -16   0  -3    0.08    0.32 
 -17   1   3   -0.14    0.30 
 -16   1   3    0.60    0.31 
 -15   1   3    0.16    0.26 
 -14   1   3    6.31    0.45 
 -13   1   3   -0.23    0.24 
 -12   1   3    2.53    0.31 
 -11   1   3    4.95    0.42 
 -10   1   3    0.12    0.15 
  -9   1   3    0.56    0.20 
  -7   1   3   21.32    0.66 
   6  -1  -3    6.06    0.27 
  -6   1   3    6.34    0.31 
   4  -1  -3    3.51    0.20 
   4  -1  -3    3.75    0.20 
   3  -1  -3    1.19    0.11 
   2  -1  -3   21.67    0.58 
   1  -1  -3   65.59    1.66 
  -1   1   3   64.90    1.72 
   0  -1  -3    1.24    0.07 
   0  -1  -3    1.18    0.09 
   0   1   3    1.09    0.07 
  -1  -1  -3   17.37    0.48 
   1   1   3   16.97    0.45 
   1   1   3   16.83    0.50 
  -2  -1  -3    0.13    0.12 
   2   1   3    0.02    0.08 
   2   1   3    0.22    0.12 
  -3  -1  -3   22.42    0.63 
   3   1   3   21.91    0.65 
   3   1   3   21.76    0.60 
  -5  -1  -3   10.07    0.37 
   5   1   3   10.02    0.38 
   5   1   3    9.10    0.34 
  -6  -1  -3    0.85    0.18 
   6   1   3    0.89    0.17 
   6   1   3    0.80    0.14 
  -7  -1  -3    9.31    0.40 
   7   1   3    8.93    0.37 
   7   1   3    8.76    0.39 
  -8  -1  -3    4.69    0.34 
   8   1   3    4.33    0.32 
   8   1   3    4.69    0.32 
  -9  -1  -3    1.41    0.27 
   9   1   3    1.45    0.22 
   9   1   3    0.82    0.23 
 -10  -1  -3    3.89    0.35 
  10   1   3    3.41    0.29 
  10   1   3    3.18    0.28 
 -11  -1  -3    0.05    0.24 
  11   1   3    0.30    0.22 
 -12  -1  -3    0.84    0.28 
 -13  -1  -3    0.27    0.28 
 -14  -1  -3    0.31    0.29 
 -15  -1  -3    1.15    0.35 
 -16  -1  -3    0.26    0.33 
 -17   2   3   -0.29    0.30 
 -16   2   3   -0.17    0.27 
 -15   2   3    1.60    0.32 
 -14   2   3    3.23    0.37 
 -13   2   3    1.19    0.28 
 -12   2   3   12.45    0.55 
 -11   2   3   -0.08    0.22 
 -10   2   3   10.52    0.47 
  -9   2   3    0.81    0.21 
  -8   2   3    3.72    0.31 
  -7   2   3    0.47    0.15 
  -6   2   3   54.40    1.45 
  -5   2   3   17.88    0.55 
   4  -2  -3    1.09    0.12 
   3  -2  -3   25.70    0.69 
   2  -2  -3    0.07    0.07 
   1  -2  -3  335.46    8.54 
  -1   2   3  341.61    8.57 
   0  -2  -3   34.28    0.89 
   0   2   3   34.40    0.89 
  -1  -2  -3   -0.06    0.09 
   1   2   3   -0.11    0.08 
   1   2   3    0.09    0.10 
  -2  -2  -3    1.70    0.14 
   2   2   3    1.74    0.12 
   2   2   3    1.77    0.15 
  -3  -2  -3    3.91    0.24 
   3   2   3    3.84    0.20 
   3   2   3    3.97    0.22 
   4   2   3   17.01    0.50 
  -5  -2  -3    4.99    0.28 
   5   2   3    5.35    0.32 
   5   2   3    5.11    0.25 
  -6  -2  -3    4.01    0.27 
   6   2   3    3.35    0.27 
   6   2   3    3.61    0.25 
  -7  -2  -3    0.72    0.20 
   7   2   3    0.70    0.17 
   7   2   3    0.75    0.18 
  -8  -2  -3    2.90    0.28 
   8   2   3    2.55    0.25 
   8   2   3    2.94    0.24 
  -9  -2  -3    3.18    0.30 
   9   2   3    3.19    0.27 
   9   2   3    3.48    0.29 
 -10  -2  -3    0.70    0.26 
  10   2   3    0.25    0.22 
  10   2   3   -0.07    0.20 
 -11  -2  -3   -0.05    0.25 
  11   2   3   -0.17    0.21 
  11   2   3    0.37    0.20 
 -12  -2  -3    0.47    0.27 
  12   2   3    0.45    0.22 
  12   2   3    0.46    0.24 
 -13  -2  -3    0.22    0.29 
 -14  -2  -3    0.02    0.31 
 -15  -2  -3    0.19    0.34 
 -16  -2  -3   -0.45    0.32 
 -17   3   3   -0.17    0.31 
 -16   3   3   -0.30    0.30 
 -15   3   3    0.16    0.28 
 -14   3   3    0.52    0.29 
 -13   3   3    1.97    0.30 
 -12   3   3   15.49    0.62 
 -11   3   3    4.01    0.33 
 -10   3   3    4.03    0.34 
  -9   3   3    2.58    0.24 
  -8   3   3    2.27    0.21 
  -7   3   3    0.32    0.16 
  -6   3   3    1.70    0.16 
  -5   3   3    0.17    0.12 
   4  -3  -3   23.28    0.65 
  -4   3   3   23.74    0.66 
   3  -3  -3    7.65    0.26 
   2  -3  -3   12.64    0.36 
  -2   3   3   12.93    0.40 
   1  -3  -3   31.87    0.83 
  -1   3   3   32.26    0.85 
   0  -3  -3   45.50    1.17 
   0   3   3   45.89    1.24 
   0   3   3   45.52    1.18 
  -1  -3  -3    8.56    0.28 
   1   3   3    8.75    0.30 
   1   3   3    8.92    0.34 
  -2  -3  -3    3.68    0.21 
   2   3   3    4.07    0.20 
   2   3   3    3.73    0.23 
  -3  -3  -3    6.55    0.27 
   3   3   3    5.82    0.25 
   4   3   3   10.63    0.36 
   4   3   3   10.62    0.39 
  -5  -3  -3    5.32    0.28 
   5   3   3    5.38    0.30 
   5   3   3    5.02    0.26 
  -6  -3  -3    7.01    0.34 
   6   3   3    7.47    0.31 
   6   3   3    7.33    0.36 
  -7  -3  -3    0.81    0.21 
   7   3   3    0.78    0.17 
   7   3   3    0.91    0.21 
  -8  -3  -3    7.30    0.43 
   8   3   3    7.38    0.43 
   8   3   3    7.17    0.38 
  -9  -3  -3    2.33    0.28 
   9   3   3    2.38    0.28 
   9   3   3    2.61    0.24 
 -10  -3  -3    0.56    0.25 
  10   3   3    0.94    0.22 
  10   3   3    1.09    0.24 
 -11  -3  -3    5.88    0.42 
  11   3   3    6.05    0.42 
  11   3   3    6.55    0.38 
 -12  -3  -3    0.83    0.28 
  12   3   3    0.46    0.25 
  12   3   3    0.46    0.24 
 -13  -3  -3    0.68    0.31 
  13   3   3    0.41    0.23 
  13   3   3    0.61    0.26 
 -14  -3  -3    0.91    0.34 
 -15  -3  -3   -0.13    0.34 
 -17   4   3    0.47    0.34 
 -16   4   3    0.06    0.31 
 -15   4   3    1.41    0.31 
 -14   4   3    0.78    0.30 
 -13   4   3   -0.08    0.25 
 -12   4   3    3.45    0.34 
 -11   4   3   -0.04    0.22 
 -10   4   3    3.28    0.29 
  -9   4   3    3.42    0.26 
  -8   4   3   17.96    0.60 
  -7   4   3   12.85    0.46 
  -6   4   3    0.39    0.14 
  -5   4   3   23.38    0.67 
  -4   4   3   51.12    1.33 
   3  -4  -3    2.50    0.16 
  -3   4   3    2.24    0.16 
   2  -4  -3   14.30    0.40 
  -2   4   3   14.79    0.45 
   1  -4  -3    1.71    0.12 
  -1   4   3    1.83    0.13 
   0  -4  -3    3.75    0.17 
   0   4   3    4.03    0.22 
   0   4   3    3.81    0.19 
  -1  -4  -3    4.55    0.19 
   1   4   3    4.58    0.24 
   1   4   3    3.54    0.20 
  -2  -4  -3   31.18    0.83 
   2   4   3   30.79    0.84 
  -3  -4  -3   32.11    0.88 
   3   4   3   32.20    0.88 
   3   4   3   32.42    0.93 
  -4  -4  -3    6.33    0.30 
   4   4   3    7.11    0.30 
   4   4   3    7.39    0.34 
  -5  -4  -3    5.20    0.27 
   5   4   3    5.50    0.33 
   5   4   3    5.02    0.28 
  -6  -4  -3    0.78    0.18 
   6   4   3    0.65    0.17 
   6   4   3    0.77    0.19 
  -7  -4  -3    0.42    0.19 
   7   4   3    0.57    0.18 
   7   4   3    0.61    0.21 
  -8  -4  -3    1.62    0.25 
   8   4   3    1.92    0.22 
   8   4   3    2.12    0.26 
  -9  -4  -3    0.55    0.25 
   9   4   3    0.17    0.20 
   9   4   3    0.07    0.22 
 -10  -4  -3    0.69    0.27 
  10   4   3    1.24    0.23 
  10   4   3    1.04    0.25 
 -11  -4  -3    0.20    0.26 
  11   4   3    0.05    0.22 
  11   4   3    0.03    0.22 
 -12  -4  -3    0.38    0.27 
  12   4   3    0.15    0.24 
  12   4   3   -0.37    0.23 
 -13  -4  -3    0.99    0.31 
  13   4   3    1.21    0.28 
  13   4   3    0.64    0.26 
 -14  -4  -3    2.87    0.40 
  14   4   3    3.63    0.36 
 -15  -4  -3    1.63    0.38 
 -17   5   3   -0.02    0.31 
 -16   5   3    0.57    0.33 
 -15   5   3    0.36    0.30 
 -14   5   3    0.00    0.25 
 -13   5   3    9.56    0.52 
 -12   5   3    0.35    0.25 
 -11   5   3    0.02    0.22 
 -10   5   3    0.14    0.21 
  -9   5   3    0.01    0.20 
  -8   5   3    3.34    0.27 
  -7   5   3    0.14    0.15 
  -6   5   3    3.42    0.24 
  -5   5   3    0.31    0.12 
  -4   5   3    0.28    0.10 
  -4   5   3    0.13    0.13 
   3  -5  -3    8.38    0.27 
  -3   5   3    8.40    0.34 
   2  -5  -3    0.28    0.07 
  -2   5   3    0.35    0.12 
   1  -5  -3    4.75    0.16 
  -1   5   3    4.76    0.25 
   0  -5  -3    0.12    0.06 
   0   5   3   -0.04    0.11 
  -1  -5  -3    5.10    0.20 
   1   5   3    4.93    0.24 
   1   5   3    4.60    0.28 
  -2  -5  -3   11.57    0.36 
   2   5   3   11.13    0.42 
   2   5   3   11.27    0.39 
  -3  -5  -3    0.76    0.13 
   3   5   3    0.82    0.14 
   3   5   3    0.71    0.15 
  -4  -5  -3    0.50    0.14 
   4   5   3    0.36    0.14 
   4   5   3    0.56    0.14 
  -5  -5  -3    0.65    0.16 
   5   5   3    0.49    0.17 
   5   5   3    0.49    0.16 
  -6  -5  -3    1.21    0.20 
   6   5   3    1.32    0.19 
   6   5   3    1.46    0.21 
  -7  -5  -3    0.01    0.18 
   7   5   3    0.15    0.18 
   7   5   3    0.32    0.21 
  -8  -5  -3    0.30    0.21 
   8   5   3    0.17    0.20 
   8   5   3   -0.02    0.20 
  -9  -5  -3    1.47    0.27 
   9   5   3    1.59    0.26 
   9   5   3    1.31    0.23 
 -10  -5  -3    0.12    0.23 
  10   5   3    0.25    0.22 
  10   5   3    0.02    0.21 
 -11  -5  -3    1.19    0.27 
  11   5   3    1.45    0.26 
  11   5   3    1.32    0.26 
 -12  -5  -3   -0.06    0.27 
  12   5   3   -0.40    0.24 
  12   5   3    0.06    0.23 
 -13  -5  -3    0.11    0.29 
  13   5   3    0.21    0.25 
 -14  -5  -3   -0.13    0.29 
  14   5   3    0.30    0.27 
 -15  -5  -3   -0.10    0.32 
  15   5   3    0.45    0.30 
 -17   6   3    0.60    0.35 
 -16   6   3    0.17    0.30 
 -15   6   3    0.22    0.28 
 -14   6   3    1.35    0.29 
 -13   6   3    1.63    0.30 
 -12   6   3    3.54    0.34 
 -11   6   3    1.15    0.24 
 -10   6   3    1.15    0.25 
  -9   6   3    0.19    0.20 
  -8   6   3    6.53    0.36 
  -7   6   3    3.12    0.26 
  -6   6   3    5.64    0.29 
  -5   6   3    8.45    0.38 
  -5   6   3    8.27    0.30 
  -4   6   3    8.60    0.30 
  -4   6   3    8.97    0.37 
  -3   6   3    0.29    0.13 
  -3   6   3    0.14    0.08 
   2  -6  -3   21.05    0.56 
  -2   6   3   21.61    0.63 
   1  -6  -3   89.60    2.24 
  -1   6   3   88.40    2.30 
   0  -6  -3   27.11    0.71 
   0   6   3   27.29    0.77 
  -1  -6  -3   24.42    0.64 
   1   6   3   23.40    0.72 
   1   6   3   23.84    0.69 
  -2  -6  -3   23.12    0.65 
   2   6   3   23.08    0.72 
   2   6   3   24.08    0.69 
  -3  -6  -3    4.29    0.24 
   3   6   3    4.30    0.30 
   3   6   3    4.06    0.27 
  -4  -6  -3   34.76    0.97 
   4   6   3   34.96    1.02 
   4   6   3   35.27    0.98 
  -5  -6  -3    0.67    0.17 
   5   6   3    0.31    0.17 
   5   6   3    0.51    0.18 
  -6  -6  -3    2.90    0.25 
   6   6   3    3.10    0.26 
   6   6   3    3.44    0.27 
  -7  -6  -3    0.81    0.22 
   7   6   3    0.57    0.20 
   7   6   3    0.52    0.22 
  -8  -6  -3    7.67    0.44 
   8   6   3    7.85    0.42 
   8   6   3    8.03    0.48 
  -9  -6  -3    0.24    0.23 
   9   6   3   -0.03    0.20 
   9   6   3   -0.41    0.22 
 -10  -6  -3    0.16    0.22 
  10   6   3   -0.24    0.22 
  10   6   3    0.30    0.22 
 -11  -6  -3    1.47    0.28 
  11   6   3    1.17    0.27 
  11   6   3    1.52    0.27 
 -12  -6  -3    3.45    0.38 
  12   6   3    3.99    0.35 
  12   6   3    3.54    0.34 
 -13  -6  -3    0.16    0.28 
  13   6   3    0.32    0.26 
 -14  -6  -3    0.23    0.33 
  14   6   3   -0.01    0.25 
 -17   7   3    0.51    0.33 
 -16   7   3    0.43    0.31 
 -15   7   3    0.74    0.29 
 -14   7   3    0.11    0.26 
 -13   7   3    1.09    0.27 
 -12   7   3    0.65    0.24 
 -11   7   3   -0.12    0.21 
 -10   7   3    2.22    0.26 
  -9   7   3    1.15    0.22 
  -8   7   3    0.17    0.18 
  -7   7   3    9.99    0.39 
  -6   7   3    0.09    0.13 
  -6   7   3   -0.01    0.16 
  -5   7   3    0.45    0.16 
  -5   7   3    0.46    0.13 
  -4   7   3    0.38    0.15 
  -4   7   3    0.33    0.10 
  -3   7   3    0.04    0.14 
  -3   7   3   -0.09    0.08 
  -2   7   3   15.88    0.43 
  -2   7   3   16.42    0.52 
  -1   7   3   36.84    1.02 
   0  -7  -3   36.64    0.93 
   0   7   3   35.82    1.00 
  -1  -7  -3    0.43    0.08 
   1   7   3    0.37    0.15 
   1   7   3    0.31    0.14 
  -2  -7  -3   34.22    0.91 
   2   7   3   34.60    1.01 
   2   7   3   33.53    0.96 
  -3  -7  -3    0.24    0.12 
   3   7   3    0.20    0.16 
   3   7   3    0.14    0.16 
  -4  -7  -3    0.51    0.15 
   4   7   3    0.50    0.18 
   4   7   3    0.56    0.18 
  -5  -7  -3    0.01    0.16 
   5   7   3    0.10    0.18 
   5   7   3   -0.02    0.18 
  -6  -7  -3   -0.15    0.18 
   6   7   3    0.15    0.19 
   6   7   3   -0.30    0.19 
  -7  -7  -3    4.42    0.36 
   7   7   3    4.40    0.32 
   7   7   3    5.03    0.41 
  -8  -7  -3   -0.05    0.20 
   8   7   3    0.02    0.23 
   8   7   3    0.00    0.20 
  -9  -7  -3    0.19    0.21 
   9   7   3   -0.08    0.19 
   9   7   3   -0.02    0.22 
 -10  -7  -3    1.23    0.28 
  10   7   3    1.59    0.25 
  10   7   3    1.14    0.27 
 -11  -7  -3    0.12    0.27 
  11   7   3    0.12    0.25 
  11   7   3    0.34    0.24 
 -12  -7  -3    0.10    0.28 
  12   7   3    0.64    0.27 
 -13  -7  -3    1.11    0.33 
  13   7   3    1.02    0.29 
 -14  -7  -3    1.78    0.37 
  14   7   3    1.53    0.33 
 -16   8   3   -0.60    0.28 
 -15   8   3    1.14    0.32 
 -14   8   3    0.40    0.28 
 -13   8   3    4.36    0.37 
 -12   8   3    0.12    0.22 
 -11   8   3    0.06    0.23 
 -10   8   3    0.37    0.23 
  -9   8   3    4.99    0.38 
  -8   8   3    0.07    0.18 
  -8   8   3   -0.15    0.22 
  -7   8   3    3.75    0.29 
  -7   8   3    3.75    0.30 
  -6   8   3    2.27    0.24 
  -6   8   3    2.69    0.19 
  -5   8   3    0.71    0.19 
  -5   8   3    0.58    0.12 
  -4   8   3    9.26    0.31 
  -4   8   3    9.65    0.39 
  -3   8   3   22.35    0.68 
  -3   8   3   22.14    0.59 
  -2   8   3   52.66    1.42 
  -1   8   3    3.65    0.27 
   0   8   3    8.76    0.37 
  -1  -8  -3    9.51    0.29 
   1   8   3   10.09    0.44 
   1   8   3   10.20    0.41 
  -2  -8  -3    0.87    0.11 
   2   8   3    0.69    0.17 
   2   8   3    0.84    0.19 
  -3  -8  -3    0.22    0.13 
   3   8   3    0.62    0.19 
   3   8   3    0.39    0.18 
  -4  -8  -3    0.88    0.17 
   4   8   3    1.00    0.20 
   4   8   3    0.80    0.20 
  -5  -8  -3    1.47    0.20 
   5   8   3    1.12    0.22 
   5   8   3    1.06    0.23 
  -6  -8  -3    5.97    0.37 
   6   8   3    6.06    0.38 
   6   8   3    5.43    0.35 
  -7  -8  -3    0.09    0.20 
   7   8   3    0.14    0.22 
   7   8   3    0.22    0.21 
  -8  -8  -3    0.13    0.21 
   8   8   3   -0.14    0.22 
   8   8   3   -0.02    0.19 
  -9  -8  -3    1.67    0.28 
   9   8   3    1.66    0.26 
   9   8   3    1.19    0.28 
 -10  -8  -3   -0.27    0.24 
  10   8   3    0.05    0.21 
  10   8   3    0.33    0.26 
 -11  -8  -3   -0.07    0.26 
  11   8   3    0.19    0.26 
  11   8   3    0.04    0.24 
 -12  -8  -3    0.24    0.28 
  12   8   3    0.15    0.25 
 -13  -8  -3    0.11    0.31 
  13   8   3    0.47    0.28 
 -16   9   3    0.02    0.32 
 -15   9   3    0.18    0.29 
 -14   9   3    0.47    0.28 
 -13   9   3    2.98    0.33 
 -12   9   3    0.98    0.26 
 -11   9   3    0.31    0.24 
 -10   9   3    0.22    0.26 
 -10   9   3    0.07    0.21 
  -9   9   3    1.05    0.25 
  -9   9   3    0.73    0.22 
  -8   9   3    4.96    0.39 
  -8   9   3    5.76    0.35 
  -7   9   3    0.07    0.16 
  -7   9   3    0.16    0.21 
  -6   9   3    1.30    0.17 
  -6   9   3    1.35    0.24 
  -5   9   3   14.19    0.53 
  -5   9   3   13.72    0.43 
  -4   9   3    0.82    0.20 
  -4   9   3    1.14    0.11 
  -3   9   3    0.46    0.19 
  -3   9   3    0.66    0.08 
  -2   9   3   14.89    0.52 
  -1   9   3    1.29    0.20 
   0   9   3    6.74    0.38 
  -1  -9  -3    0.06    0.07 
   1   9   3    0.11    0.17 
   1   9   3   -0.12    0.16 
  -2  -9  -3    4.58    0.21 
   2   9   3    5.02    0.37 
   2   9   3    4.73    0.35 
  -3  -9  -3    4.36    0.24 
   3   9   3    5.12    0.38 
   3   9   3    4.32    0.35 
  -4  -9  -3   11.16    0.41 
   4   9   3   11.42    0.49 
   4   9   3   11.89    0.49 
  -5  -9  -3    2.47    0.23 
   5   9   3    2.47    0.27 
   5   9   3    2.52    0.28 
  -6  -9  -3    0.01    0.19 
   6   9   3   -0.37    0.21 
   6   9   3   -0.03    0.22 
  -7  -9  -3    0.53    0.20 
   7   9   3   -0.08    0.21 
   7   9   3    0.28    0.22 
  -8  -9  -3   -0.13    0.22 
   8   9   3    0.04    0.23 
   8   9   3    0.28    0.22 
  -9  -9  -3    0.19    0.23 
   9   9   3    0.32    0.23 
   9   9   3    0.03    0.24 
 -10  -9  -3    0.14    0.25 
  10   9   3    0.02    0.23 
  10   9   3    0.19    0.26 
 -11  -9  -3   -0.58    0.24 
  11   9   3    0.40    0.25 
 -12  -9  -3    0.41    0.29 
  12   9   3    0.40    0.28 
  13   9   3    0.22    0.28 
 -16  10   3    0.13    0.31 
 -16  10   3   -0.38    0.31 
 -15  10   3   -0.34    0.28 
 -15  10   3    0.52    0.30 
 -14  10   3    1.30    0.31 
 -14  10   3    0.70    0.30 
 -13  10   3    0.39    0.26 
 -13  10   3    0.58    0.27 
 -12  10   3    0.14    0.25 
 -12  10   3   -0.18    0.24 
 -11  10   3    0.91    0.24 
 -11  10   3    0.73    0.27 
 -10  10   3    4.26    0.31 
 -10  10   3    4.50    0.37 
  -9  10   3    0.88    0.27 
  -9  10   3    0.42    0.21 
  -8  10   3    0.44    0.19 
  -8  10   3    0.47    0.24 
  -7  10   3    7.24    0.34 
  -7  10   3    7.91    0.43 
  -6  10   3    4.00    0.27 
  -6  10   3    4.12    0.32 
  -5  10   3    2.49    0.26 
  -5  10   3    2.52    0.16 
  -4  10   3    3.93    0.30 
  -4  10   3    3.52    0.18 
  -3  10   3    8.24    0.40 
  -2  10   3   19.02    0.64 
  -1  10   3    3.19    0.27 
   0  10   3    0.21    0.21 
   1  10   3    0.68    0.20 
   1  10   3    0.72    0.20 
   2  10   3    0.49    0.22 
   2  10   3    0.40    0.19 
   3  10   3    9.42    0.47 
   3  10   3    9.16    0.45 
   4  10   3   18.18    0.67 
   4  10   3   17.59    0.65 
   5  10   3    2.14    0.27 
   5  10   3    1.87    0.27 
   6  10   3    0.02    0.22 
   6  10   3   -0.14    0.21 
   7  10   3    0.43    0.23 
   7  10   3    0.34    0.21 
   8  10   3    0.22    0.23 
   8  10   3   -0.18    0.24 
   9  10   3    0.68    0.27 
   9  10   3    1.15    0.27 
  10  10   3    0.27    0.25 
  11  10   3    0.36    0.27 
  12  10   3    0.35    0.25 
 -15  11   3    0.56    0.32 
 -14  11   3    1.48    0.32 
 -14  11   3    1.51    0.31 
 -13  11   3    0.99    0.28 
 -13  11   3    1.51    0.32 
 -12  11   3    1.42    0.29 
 -12  11   3    0.88    0.26 
 -11  11   3    0.35    0.23 
 -11  11   3    0.47    0.28 
 -10  11   3    2.43    0.34 
 -10  11   3    3.05    0.28 
  -9  11   3    0.27    0.20 
  -9  11   3    0.31    0.25 
  -8  11   3    5.93    0.45 
  -7  11   3    0.09    0.23 
  -6  11   3    1.62    0.26 
  -5  11   3    0.75    0.23 
  -4  11   3    0.87    0.22 
  -3  11   3    0.94    0.23 
  -2  11   3    0.50    0.23 
  -1  11   3   -0.03    0.20 
   0  11   3    0.16    0.21 
   1  11   3    2.27    0.27 
   1  11   3    2.34    0.28 
   2  11   3    0.46    0.24 
   2  11   3    0.32    0.22 
   3  11   3   11.13    0.53 
   3  11   3   11.18    0.52 
   4  11   3    2.11    0.28 
   4  11   3    1.96    0.27 
   5  11   3    0.03    0.23 
   5  11   3   -0.18    0.22 
   6  11   3    0.04    0.23 
   6  11   3   -0.23    0.22 
   7  11   3    1.20    0.26 
   7  11   3    0.57    0.25 
   8  11   3    0.74    0.28 
   8  11   3    0.91    0.24 
   9  11   3   -0.15    0.25 
   9  11   3    0.28    0.25 
  10  11   3    0.42    0.26 
  11  11   3    0.62    0.28 
  12  11   3    0.51    0.29 
 -15  12   3    0.97    0.35 
 -14  12   3    0.39    0.31 
 -13  12   3    0.02    0.28 
 -12  12   3    0.27    0.27 
 -11  12   3    0.18    0.28 
 -10  12   3    1.15    0.31 
  -9  12   3   -0.12    0.24 
  -8  12   3   -0.21    0.25 
  -7  12   3    0.20    0.23 
  -6  12   3   -0.44    0.22 
  -5  12   3    0.02    0.22 
  -4  12   3    0.25    0.25 
  -3  12   3    2.66    0.28 
  -2  12   3    0.42    0.24 
  -1  12   3    4.47    0.37 
   0  12   3    2.63    0.30 
   1  12   3    0.04    0.21 
   1  12   3    0.48    0.23 
   2  12   3   23.56    0.81 
   2  12   3   23.97    0.81 
   3  12   3    1.33    0.27 
   3  12   3    0.99    0.23 
   4  12   3    3.95    0.34 
   4  12   3    3.62    0.31 
   5  12   3    0.28    0.24 
   5  12   3    0.22    0.25 
   6  12   3    2.14    0.30 
   6  12   3    2.33    0.30 
   7  12   3    1.34    0.28 
   7  12   3    0.97    0.27 
   8  12   3   -0.14    0.27 
   8  12   3   -0.11    0.22 
   9  12   3    0.15    0.25 
  10  12   3    0.15    0.26 
  11  12   3    0.41    0.29 
 -14  13   3   -0.05    0.30 
 -13  13   3    0.15    0.31 
 -12  13   3    0.11    0.29 
 -11  13   3    1.91    0.33 
 -10  13   3    0.20    0.26 
  -9  13   3    0.53    0.27 
  -8  13   3    5.41    0.42 
  -7  13   3    1.47    0.30 
  -6  13   3    0.64    0.26 
  -5  13   3    0.39    0.24 
  -4  13   3    2.29    0.30 
  -3  13   3    0.07    0.25 
  -2  13   3    0.11    0.22 
  -1  13   3   -0.07    0.24 
   0  13   3    0.33    0.21 
   0  13   3    0.39    0.23 
   1  13   3    0.33    0.24 
   1  13   3    0.55    0.22 
   2  13   3    0.65    0.26 
   2  13   3    0.69    0.24 
   3  13   3   14.74    0.59 
   3  13   3   14.36    0.59 
   4  13   3    3.09    0.33 
   4  13   3    2.79    0.32 
   5  13   3    1.44    0.29 
   5  13   3    0.76    0.27 
   6  13   3    0.19    0.25 
   6  13   3   -0.03    0.25 
   7  13   3   -0.05    0.25 
   7  13   3    0.43    0.27 
   8  13   3    0.02    0.27 
   8  13   3    0.79    0.28 
   9  13   3    0.26    0.27 
  10  13   3    1.42    0.32 
 -14  14   3    0.13    0.32 
 -13  14   3    0.69    0.31 
 -12  14   3    0.04    0.29 
 -11  14   3    0.65    0.32 
 -10  14   3    1.48    0.32 
  -9  14   3    4.88    0.43 
  -8  14   3    0.35    0.27 
  -7  14   3    0.74    0.28 
  -6  14   3    0.13    0.24 
  -5  14   3   -0.09    0.23 
  -4  14   3    0.10    0.23 
  -3  14   3    0.59    0.26 
  -2  14   3   -0.49    0.22 
  -1  14   3    0.86    0.27 
   0  14   3    1.13    0.25 
   0  14   3    1.05    0.27 
   1  14   3    0.54    0.24 
   1  14   3    0.79    0.27 
   2  14   3    2.14    0.31 
   2  14   3    1.60    0.27 
   3  14   3    0.03    0.26 
   3  14   3    0.01    0.24 
   4  14   3    0.98    0.27 
   4  14   3    1.09    0.29 
   5  14   3   -0.37    0.24 
   5  14   3   -0.10    0.26 
   6  14   3    0.18    0.27 
   6  14   3   -0.14    0.26 
   7  14   3   -0.16    0.27 
   7  14   3   -0.03    0.26 
   8  14   3   -0.13    0.27 
   9  14   3    0.49    0.27 
 -13  15   3   -0.15    0.31 
 -12  15   3   -0.03    0.31 
 -11  15   3    0.16    0.30 
 -10  15   3    0.06    0.29 
  -9  15   3    1.16    0.32 
  -8  15   3    3.02    0.36 
  -7  15   3   -0.03    0.26 
  -6  15   3    0.18    0.27 
  -5  15   3   -0.03    0.24 
  -4  15   3    0.07    0.27 
  -3  15   3    0.60    0.28 
  -2  15   3    0.45    0.27 
  -1  15   3   -0.22    0.26 
   0  15   3    0.05    0.24 
   0  15   3   -0.23    0.23 
   1  15   3    0.53    0.27 
   1  15   3   -0.04    0.23 
   2  15   3   -0.08    0.24 
   2  15   3   -0.03    0.24 
   3  15   3   -0.18    0.22 
   3  15   3   -0.28    0.26 
   4  15   3    0.48    0.26 
   4  15   3    0.61    0.25 
   5  15   3   -0.07    0.26 
   5  15   3    0.45    0.29 
   6  15   3    0.16    0.28 
   6  15   3   -0.02    0.28 
   7  15   3    0.00    0.28 
   8  15   3    2.63    0.37 
 -12  16   3   -0.27    0.31 
 -11  16   3    0.26    0.33 
 -10  16   3    0.39    0.32 
  -9  16   3    0.01    0.29 
  -8  16   3    0.00    0.27 
  -7  16   3    0.09    0.27 
  -6  16   3    0.00    0.28 
  -5  16   3   -0.04    0.28 
  -4  16   3    0.74    0.29 
  -3  16   3    0.36    0.28 
  -2  16   3    0.51    0.27 
  -1  16   3   -0.03    0.27 
   0  16   3    0.35    0.25 
   0  16   3    0.41    0.28 
   1  16   3    0.35    0.29 
   1  16   3    0.29    0.25 
   2  16   3    0.60    0.28 
   2  16   3    0.14    0.28 
   3  16   3   -0.14    0.27 
   3  16   3   -0.18    0.24 
   4  16   3    1.11    0.30 
   4  16   3    1.46    0.32 
   5  16   3    0.32    0.29 
   5  16   3   -0.11    0.29 
   6  16   3   -0.03    0.30 
   6  16   3    0.24    0.30 
   7  16   3    1.79    0.34 
 -11  17   3   -0.12    0.33 
 -10  17   3    4.97    0.46 
  -9  17   3   -0.06    0.31 
  -8  17   3   -0.19    0.29 
  -7  17   3    0.14    0.28 
  -6  17   3    0.05    0.28 
  -5  17   3   -0.02    0.29 
  -4  17   3   -0.10    0.28 
  -3  17   3    1.85    0.34 
  -2  17   3   -0.14    0.26 
  -1  17   3    0.49    0.24 
  -1  17   3    0.02    0.28 
   0  17   3    0.26    0.27 
   0  17   3   -0.37    0.24 
   1  17   3   -0.06    0.23 
   1  17   3    0.34    0.30 
   2  17   3    3.19    0.38 
   2  17   3    2.62    0.32 
   3  17   3    0.25    0.29 
   3  17   3    0.33    0.28 
   4  17   3    1.35    0.33 
   4  17   3    1.43    0.33 
   5  17   3    0.50    0.33 
   5  17   3    0.04    0.30 
   6  17   3    0.65    0.32 
  -9  18   3    0.16    0.35 
  -8  18   3    0.05    0.31 
  -7  18   3   -0.20    0.32 
  -6  18   3    0.54    0.33 
  -5  18   3    0.09    0.29 
  -4  18   3   -0.05    0.31 
  -3  18   3    0.55    0.30 
  -2  18   3   -0.20    0.30 
  -1  18   3    0.01    0.29 
  -1  18   3   -0.19    0.26 
   0  18   3   -0.24    0.30 
   0  18   3   -0.09    0.27 
   1  18   3    0.06    0.26 
   1  18   3    0.34    0.32 
   2  18   3    0.54    0.30 
   2  18   3    0.90    0.30 
   3  18   3    0.34    0.33 
   3  18   3   -0.29    0.30 
   4  18   3    0.28    0.31 
   4  18   3    0.40    0.30 
  -7  19   3   -0.46    0.33 
  -6  19   3   -0.29    0.33 
  -5  19   3    2.46    0.38 
  -4  19   3    0.12    0.34 
  -3  19   3    0.51    0.34 
  -2  19   3    0.32    0.28 
  -2  19   3    0.14    0.32 
  -1  19   3   -0.03    0.31 
  -1  19   3    0.74    0.29 
   0  19   3   -0.02    0.27 
   0  19   3    0.10    0.30 
   1  19   3    0.13    0.30 
   1  19   3    0.91    0.33 
   3  20  -4   -0.35    0.31 
   2  20  -4    0.21    0.33 
   1  20  -4    0.49    0.33 
   0  20  -4    0.16    0.31 
  -1  20  -4    0.19    0.31 
  -2  20  -4    0.02    0.32 
  -3  20  -4    0.12    0.32 
  -4  20  -4   -0.17    0.31 
  -5  20  -4   -0.21    0.30 
  -6  20  -4   -0.14    0.33 
   5  19  -4    0.00    0.33 
   4  19  -4    1.56    0.36 
   3  19  -4   -0.08    0.32 
   2  19  -4    0.12    0.31 
   1  19  -4    3.44    0.41 
   0  19  -4   -0.17    0.30 
  -1  19  -4    0.46    0.29 
  -2  19  -4    0.20    0.31 
  -3  19  -4   -0.20    0.28 
  -4  19  -4    0.81    0.33 
  -5  19  -4    0.36    0.32 
  -6  19  -4    0.90    0.32 
  -7  19  -4   -0.09    0.33 
  -8  19  -4    0.09    0.31 
   7  18  -4    0.32    0.33 
   6  18  -4    4.30    0.45 
   5  18  -4    0.12    0.32 
   4  18  -4    0.97    0.32 
   3  18  -4    2.36    0.36 
   2  18  -4    2.88    0.37 
   1  18  -4    3.60    0.40 
   0  18  -4    2.25    0.34 
  -1  18  -4    0.27    0.30 
  -2  18  -4    0.17    0.29 
  -3  18  -4    0.67    0.31 
  -4  18  -4   -0.05    0.27 
  -5  18  -4    1.31    0.31 
  -6  18  -4    1.06    0.32 
  -7  18  -4    2.37    0.37 
  -8  18  -4    0.14    0.31 
  -9  18  -4    0.15    0.31 
   8  17  -4    0.57    0.33 
   7  17  -4    1.09    0.34 
   6  17  -4    1.76    0.34 
   5  17  -4    0.55    0.29 
   4  17  -4    0.70    0.29 
   3  17  -4    2.27    0.28 
   3  17  -4    2.39    0.37 
   2  17  -4    0.25    0.30 
   1  17  -4    1.03    0.31 
   0  17  -4    0.30    0.29 
  -1  17  -4    0.47    0.27 
  -2  17  -4    1.20    0.31 
  -3  17  -4   -0.05    0.25 
  -4  17  -4    0.87    0.30 
  -5  17  -4    0.30    0.27 
  -6  17  -4   -0.21    0.25 
  -7  17  -4    1.12    0.31 
  -8  17  -4    0.23    0.29 
  -9  17  -4    0.26    0.29 
 -10  17  -4    0.27    0.34 
 -11  17  -4   -0.48    0.31 
  10  16  -4    0.73    0.31 
   9  16  -4    0.26    0.29 
   8  16  -4    0.56    0.32 
   7  16  -4    1.63    0.35 
   6  16  -4   -0.14    0.29 
   5  16  -4    0.22    0.28 
   4  16  -4    1.39    0.30 
   3  16  -4    0.57    0.23 
   3  16  -4    0.56    0.29 
   2  16  -4   -0.09    0.26 
   1  16  -4    0.62    0.29 
   0  16  -4    0.21    0.25 
  -1  16  -4    1.49    0.29 
  -2  16  -4    0.23    0.24 
  -3  16  -4    0.11    0.24 
  -4  16  -4    0.18    0.24 
  -5  16  -4    0.10    0.25 
  -6  16  -4    0.08    0.25 
  -7  16  -4    0.14    0.25 
  -8  16  -4   -0.02    0.26 
  -9  16  -4    0.32    0.28 
 -10  16  -4   -0.35    0.29 
 -11  16  -4   -0.08    0.33 
 -12  16  -4    0.00    0.32 
  11  15  -4    1.59    0.34 
  10  15  -4    0.58    0.32 
   9  15  -4    0.38    0.30 
   8  15  -4    0.04    0.27 
   7  15  -4    0.29    0.29 
   6  15  -4    4.54    0.41 
   5  15  -4    1.84    0.31 
   4  15  -4    2.99    0.34 
   4  15  -4    2.92    0.28 
   3  15  -4    0.60    0.26 
   2  15  -4    6.76    0.47 
   1  15  -4    4.67    0.38 
   0  15  -4    2.50    0.32 
  -1  15  -4    0.72    0.25 
  -2  15  -4    0.46    0.24 
  -3  15  -4    1.16    0.26 
  -4  15  -4    0.87    0.26 
  -5  15  -4    0.75    0.26 
  -6  15  -4    0.48    0.27 
  -7  15  -4   -0.01    0.24 
  -8  15  -4    0.64    0.30 
  -9  15  -4    0.03    0.28 
 -10  15  -4    1.25    0.34 
 -11  15  -4    1.32    0.34 
 -12  15  -4    0.66    0.34 
  12  14  -4   -0.03    0.31 
  11  14  -4    0.35    0.29 
  10  14  -4    1.29    0.33 
   9  14  -4    0.20    0.29 
   8  14  -4    0.20    0.28 
   7  14  -4    3.40    0.36 
   6  14  -4    0.95    0.30 
   5  14  -4   -0.02    0.19 
   5  14  -4    0.29    0.25 
   4  14  -4   -0.24    0.24 
   4  14  -4    0.23    0.19 
   3  14  -4    3.91    0.37 
   2  14  -4   10.91    0.53 
   1  14  -4   -0.22    0.23 
   0  14  -4    2.77    0.32 
  -1  14  -4    8.31    0.50 
  -2  14  -4   -0.10    0.23 
  -3  14  -4    1.05    0.25 
  -4  14  -4    0.57    0.24 
  -5  14  -4    2.87    0.30 
  -6  14  -4    4.51    0.38 
  -7  14  -4    2.44    0.31 
  -8  14  -4    1.18    0.30 
  -9  14  -4    0.04    0.26 
 -10  14  -4    0.39    0.29 
 -11  14  -4    1.05    0.31 
 -12  14  -4    0.64    0.33 
 -13  14  -4    0.15    0.31 
  12  13  -4    1.14    0.33 
  11  13  -4    1.93    0.34 
  10  13  -4    0.90    0.29 
   9  13  -4    0.10    0.25 
   8  13  -4    0.30    0.27 
   7  13  -4   -0.08    0.24 
   6  13  -4   -0.17    0.24 
   5  13  -4   -0.27    0.18 
   5  13  -4   -0.25    0.24 
   4  13  -4   12.78    0.51 
   4  13  -4   12.07    0.59 
   3  13  -4    9.41    0.50 
   2  13  -4   23.08    0.80 
   1  13  -4   11.51    0.53 
   0  13  -4    9.45    0.47 
  -1  13  -4    0.53    0.23 
  -2  13  -4   -0.07    0.23 
  -3  13  -4    0.96    0.25 
  -4  13  -4    0.00    0.22 
  -5  13  -4    1.00    0.25 
  -6  13  -4   19.84    0.72 
  -7  13  -4    0.40    0.24 
  -8  13  -4    0.07    0.23 
  -9  13  -4   -0.14    0.24 
 -10  13  -4   -0.38    0.26 
 -11  13  -4    1.26    0.30 
 -12  13  -4    0.10    0.28 
 -13  13  -4   -0.29    0.28 
 -14  13  -4    0.33    0.32 
  13  12  -4    0.43    0.31 
  12  12  -4    0.34    0.30 
  11  12  -4    0.21    0.26 
  10  12  -4    1.67    0.31 
   9  12  -4    1.40    0.30 
   8  12  -4    0.58    0.26 
   7  12  -4    0.04    0.23 
   6  12  -4    0.12    0.24 
   6  12  -4   -0.12    0.17 
   5  12  -4    0.46    0.27 
   5  12  -4    0.66    0.19 
   4  12  -4   13.07    0.58 
   4  12  -4   15.33    0.55 
   3  12  -4    0.13    0.25 
   2  12  -4    0.03    0.22 
   1  12  -4   -0.04    0.13 
   0  12  -4   -0.10    0.06 
  -1  12  -4   -0.05    0.07 
  -2  12  -4   -0.22    0.07 
  -3  12  -4   22.20    0.63 
  -4  12  -4    3.42    0.25 
  -4  12  -4    3.68    0.31 
  -5  12  -4    0.21    0.15 
  -5  12  -4    0.20    0.24 
  -6  12  -4    2.33    0.22 
  -6  12  -4    2.25    0.28 
  -7  12  -4    2.42    0.24 
  -7  12  -4    2.36    0.29 
  -8  12  -4    4.96    0.36 
  -8  12  -4    4.16    0.36 
  -9  12  -4    0.34    0.23 
  -9  12  -4    0.23    0.26 
 -10  12  -4    0.67    0.28 
 -10  12  -4    0.60    0.24 
 -11  12  -4    0.81    0.27 
 -11  12  -4    1.04    0.28 
 -12  12  -4    2.68    0.33 
 -12  12  -4    2.49    0.34 
 -13  12  -4    0.63    0.29 
 -13  12  -4    0.26    0.31 
 -14  12  -4   -0.17    0.30 
 -14  12  -4    0.30    0.30 
  14  11  -4    0.37    0.32 
  13  11  -4    0.13    0.29 
  12  11  -4    0.92    0.31 
  11  11  -4    0.66    0.26 
 -11 -11   4   -0.07    0.23 
  10  11  -4    2.99    0.34 
 -10 -11   4    2.47    0.28 
   9  11  -4    0.35    0.26 
  -9 -11   4    0.23    0.21 
   8  11  -4    0.15    0.23 
  -8 -11   4   -0.06    0.18 
   7  11  -4   -0.07    0.23 
  -7 -11   4   -0.19    0.17 
   6  11  -4    1.80    0.21 
   6  11  -4    1.65    0.30 
  -6 -11   4    1.67    0.20 
   5  11  -4    2.71    0.23 
   5  11  -4    2.76    0.30 
  -5 -11   4    3.15    0.21 
   4  11  -4    2.79    0.23 
   4  11  -4    3.11    0.30 
   3  11  -4    1.13    0.26 
  -3 -11   4    1.76    0.14 
  -1  11  -4    0.32    0.09 
  -1  11  -4   -0.13    0.05 
  -2  11  -4    0.05    0.10 
  -2  11  -4   -0.06    0.08 
  -3  11  -4    1.13    0.14 
  -3  11  -4    0.98    0.15 
  -4  11  -4    0.46    0.22 
  -4  11  -4    0.71    0.15 
  -5  11  -4    0.38    0.21 
  -5  11  -4    0.03    0.16 
  -6  11  -4   21.15    0.66 
  -6  11  -4   21.55    0.74 
  -7  11  -4    2.41    0.25 
  -7  11  -4    2.19    0.30 
  -8  11  -4    0.55    0.24 
  -8  11  -4    0.44    0.22 
  -9  11  -4    1.58    0.25 
  -9  11  -4    1.39    0.27 
 -10  11  -4    1.00    0.27 
 -10  11  -4    0.96    0.26 
 -11  11  -4    0.00    0.25 
 -11  11  -4    0.37    0.28 
 -12  11  -4    2.65    0.34 
 -12  11  -4    2.27    0.35 
 -13  11  -4    1.38    0.33 
 -13  11  -4    1.10    0.31 
 -14  11  -4    0.29    0.31 
 -14  11  -4    0.30    0.31 
 -15  11  -4    0.68    0.33 
  14  10  -4    2.20    0.34 
 -14 -10   4    1.83    0.33 
  13  10  -4    0.38    0.27 
 -13 -10   4   -0.09    0.27 
  12  10  -4    1.86    0.31 
 -12 -10   4    2.24    0.31 
  11  10  -4    1.25    0.28 
 -11 -10   4    0.48    0.25 
  10  10  -4    0.55    0.25 
 -10 -10   4    0.27    0.22 
   9  10  -4    2.08    0.28 
  -9 -10   4    1.78    0.25 
   8  10  -4    0.19    0.23 
  -8 -10   4    0.34    0.20 
   7  10  -4    0.26    0.17 
   7  10  -4    0.32    0.24 
  -7 -10   4    0.40    0.19 
   6  10  -4    0.12    0.16 
   6  10  -4    0.37    0.25 
  -6 -10   4    0.12    0.17 
   5  10  -4   -0.13    0.14 
   5  10  -4    0.18    0.21 
  -5 -10   4   -0.10    0.15 
   4  10  -4    3.39    0.23 
   4  10  -4    3.52    0.30 
   3  10  -4    6.61    0.38 
  -3 -10   4    7.98    0.29 
   1  10  -4    0.33    0.08 
   0  10  -4    1.29    0.10 
  -1  10  -4    0.83    0.10 
  -1  10  -4    0.56    0.18 
  -2  10  -4    0.10    0.17 
  -2  10  -4   -0.14    0.10 
  -3  10  -4    1.79    0.23 
  -3  10  -4    2.13    0.16 
  -4  10  -4    3.91    0.25 
  -4  10  -4    4.74    0.37 
  -5  10  -4    2.53    0.21 
  -5  10  -4    2.25    0.25 
  -6  10  -4    7.02    0.40 
  -6  10  -4    7.89    0.38 
  -7  10  -4    1.44    0.25 
  -7  10  -4    1.59    0.24 
  -8  10  -4    1.69    0.27 
  -8  10  -4    1.90    0.26 
  -9  10  -4    1.02    0.27 
  -9  10  -4    0.84    0.24 
 -10  10  -4   -0.09    0.24 
 -10  10  -4   -0.22    0.24 
 -11  10  -4    0.16    0.26 
 -11  10  -4    0.48    0.26 
 -12  10  -4    2.04    0.33 
 -12  10  -4    1.91    0.32 
 -13  10  -4    1.19    0.29 
 -13  10  -4    1.49    0.33 
 -14  10  -4    0.28    0.31 
 -14  10  -4   -0.29    0.28 
 -15  10  -4    1.71    0.38 
 -15  10  -4    1.63    0.35 
  15   9  -4    0.44    0.30 
 -15  -9   4   -0.07    0.32 
  14   9  -4    0.68    0.31 
 -14  -9   4    0.28    0.30 
  13   9  -4    0.70    0.26 
 -13  -9   4    0.29    0.28 
  12   9  -4   -0.10    0.24 
 -12  -9   4   -0.19    0.24 
  11   9  -4    2.29    0.32 
 -11  -9   4    2.14    0.29 
  10   9  -4    0.09    0.23 
 -10  -9   4   -0.14    0.21 
   9   9  -4    2.06    0.28 
  -9  -9   4    2.37    0.26 
   8   9  -4    1.53    0.26 
  -8  -9   4    1.78    0.23 
   7   9  -4    0.88    0.17 
   7   9  -4    0.76    0.24 
  -7  -9   4    0.95    0.19 
   6   9  -4    0.53    0.22 
   6   9  -4    0.46    0.15 
  -6  -9   4    0.40    0.16 
   5   9  -4   59.61    1.56 
   5   9  -4   50.87    1.53 
  -5  -9   4   57.60    1.49 
   4   9  -4   47.66    1.25 
   4   9  -4   40.69    1.22 
   3   9  -4    1.32    0.13 
   3   9  -4    0.57    0.14 
   1   9  -4   12.05    0.46 
   1   9  -4   15.47    0.40 
   0   9  -4    0.49    0.17 
   0   9  -4    0.44    0.08 
  -1   9  -4    0.88    0.18 
  -1   9  -4    1.49    0.11 
  -2   9  -4    2.74    0.18 
  -2   9  -4    3.11    0.24 
  -3   9  -4    0.65    0.13 
  -3   9  -4    0.53    0.17 
  -4   9  -4    2.03    0.17 
  -4   9  -4    1.56    0.21 
  -5   9  -4   -0.13    0.15 
  -5   9  -4    0.06    0.18 
  -6   9  -4    0.54    0.20 
  -6   9  -4    1.11    0.20 
  -7   9  -4    1.50    0.23 
  -7   9  -4    1.29    0.25 
  -8   9  -4    2.60    0.29 
  -8   9  -4    1.99    0.27 
  -9   9  -4    0.44    0.23 
  -9   9  -4    0.04    0.23 
 -10   9  -4    0.76    0.26 
 -10   9  -4    0.91    0.24 
 -11   9  -4    7.65    0.46 
 -11   9  -4    6.26    0.44 
 -12   9  -4    1.24    0.28 
 -12   9  -4    1.43    0.31 
 -13   9  -4    0.04    0.28 
 -13   9  -4    0.01    0.25 
 -14   9  -4    1.10    0.32 
 -14   9  -4    1.08    0.33 
 -15   9  -4   -0.09    0.33 
 -15   9  -4    0.13    0.31 
  15   8  -4    1.44    0.34 
 -15  -8   4    0.88    0.34 
  14   8  -4    4.06    0.40 
 -14  -8   4    4.35    0.40 
  13   8  -4    0.39    0.25 
 -13  -8   4    0.24    0.25 
  12   8  -4    2.52    0.32 
 -12  -8   4    2.58    0.30 
  11   8  -4    0.54    0.25 
 -11  -8   4    0.75    0.23 
  10   8  -4    2.80    0.31 
 -10  -8   4    2.71    0.29 
   9   8  -4    0.27    0.24 
  -9  -8   4   -0.18    0.20 
   8   8  -4    0.77    0.23 
   8   8  -4    0.87    0.17 
  -8  -8   4    1.25    0.22 
   7   8  -4    3.29    0.30 
  -7  -8   4    3.80    0.30 
   6   8  -4    5.28    0.39 
  -6  -8   4    5.76    0.33 
   5   8  -4    0.76    0.12 
   5   8  -4    1.28    0.21 
  -5  -8   4    0.87    0.15 
   4   8  -4   22.65    0.70 
   4   8  -4   22.46    0.66 
   4   8  -4   22.42    0.64 
   2   8  -4   11.52    0.35 
   1   8  -4    0.85    0.17 
   1   8  -4    0.83    0.09 
   0   8  -4   11.04    0.42 
   0   8  -4   10.93    0.33 
  -1   8  -4    0.99    0.10 
  -1   8  -4    0.96    0.17 
  -2   8  -4    1.22    0.12 
  -2   8  -4    1.38    0.18 
  -3   8  -4   11.35    0.43 
  -3   8  -4   11.38    0.38 
  -4   8  -4   14.33    0.50 
  -4   8  -4   14.12    0.46 
  -5   8  -4   19.91    0.61 
  -5   8  -4   19.36    0.64 
  -6   8  -4    1.13    0.20 
  -6   8  -4    1.06    0.21 
  -7   8  -4    5.49    0.37 
  -7   8  -4    5.69    0.36 
  -8   8  -4    0.29    0.20 
  -8   8  -4   -0.23    0.22 
  -9   8  -4    9.01    0.45 
  -9   8  -4    9.73    0.47 
 -10   8  -4    0.16    0.22 
 -10   8  -4    0.17    0.21 
 -11   8  -4    1.52    0.29 
 -12   8  -4    1.90    0.32 
 -13   8  -4    0.50    0.30 
 -14   8  -4    0.47    0.32 
 -15   8  -4    0.07    0.33 
  16   7  -4   -0.07    0.28 
 -16  -7   4   -0.21    0.33 
  15   7  -4    0.26    0.27 
 -15  -7   4   -0.38    0.30 
  14   7  -4    0.40    0.28 
 -14  -7   4    0.37    0.30 
  13   7  -4   -0.13    0.26 
 -13  -7   4   -0.01    0.26 
  12   7  -4    3.61    0.33 
 -12  -7   4    3.07    0.33 
  11   7  -4    2.95    0.31 
 -11  -7   4    3.02    0.31 
  10   7  -4    0.71    0.25 
 -10  -7   4    0.66    0.22 
   9   7  -4    2.12    0.28 
  -9  -7   4    1.86    0.25 
   8   7  -4   -0.07    0.06 
   8   7  -4    0.22    0.20 
  -8  -7   4    0.27    0.19 
   7   7  -4    1.49    0.23 
   7   7  -4    2.11    0.17 
  -7  -7   4    2.21    0.21 
   6   7  -4    2.40    0.24 
   6   7  -4    2.85    0.22 
  -6  -7   4    2.71    0.20 
   5   7  -4    0.22    0.11 
   5   7  -4    0.38    0.16 
  -5  -7   4    0.16    0.13 
   4   7  -4   52.97    1.39 
   4   7  -4   52.92    1.43 
   3   7  -4   12.82    0.39 
   2   7  -4    0.17    0.14 
   2   7  -4    0.02    0.09 
   1   7  -4    7.33    0.26 
   1   7  -4    8.16    0.33 
   0   7  -4    0.23    0.13 
   0   7  -4    0.22    0.08 
  -1   7  -4   11.88    0.42 
  -1   7  -4   11.61    0.35 
  -2   7  -4    6.57    0.26 
  -2   7  -4    7.20    0.31 
  -3   7  -4    7.12    0.35 
  -3   7  -4    7.29    0.30 
  -4   7  -4   64.43    1.72 
  -4   7  -4   65.03    1.70 
  -5   7  -4   12.59    0.46 
  -5   7  -4   12.47    0.43 
  -6   7  -4    4.09    0.30 
  -6   7  -4    4.66    0.32 
  -7   7  -4   23.52    0.76 
  -7   7  -4   23.38    0.75 
  -8   7  -4    0.78    0.23 
  -9   7  -4    0.41    0.23 
 -10   7  -4    1.25    0.26 
 -11   7  -4    2.18    0.29 
 -12   7  -4    0.00    0.27 
 -13   7  -4    1.54    0.33 
 -14   7  -4    0.96    0.33 
 -15   7  -4    2.02    0.38 
 -16   7  -4   -0.41    0.31 
  16   6  -4    0.41    0.30 
 -16  -6   4   -0.07    0.33 
  15   6  -4    1.98    0.34 
 -15  -6   4    2.70    0.38 
  14   6  -4    0.05    0.26 
 -14  -6   4   -0.25    0.26 
  13   6  -4    0.18    0.24 
 -13  -6   4    0.13    0.25 
  12   6  -4    1.04    0.26 
 -12  -6   4    0.68    0.27 
  11   6  -4    0.99    0.24 
 -11  -6   4    0.99    0.26 
  10   6  -4   -0.22    0.21 
 -10  -6   4   -0.02    0.22 
   9   6  -4    0.72    0.24 
  -9  -6   4    0.42    0.21 
   8   6  -4    1.08    0.22 
   8   6  -4    1.32    0.15 
  -8  -6   4    0.83    0.20 
   7   6  -4    0.83    0.13 
   7   6  -4    0.83    0.19 
  -7  -6   4    0.80    0.17 
   6   6  -4    1.37    0.13 
   6   6  -4    1.51    0.19 
  -6  -6   4    1.69    0.18 
   5   6  -4   55.23    1.47 
   5   6  -4   55.90    1.49 
  -5  -6   4   55.71    1.47 
   4   6  -4   89.55    2.33 
   4   6  -4   87.06    2.27 
   3   6  -4   25.99    0.72 
   3   6  -4   26.73    0.75 
   2   6  -4   12.83    0.38 
   2   6  -4   12.45    0.42 
   1   6  -4   17.51    0.49 
  -1   6  -4   30.64    0.82 
  -2   6  -4    0.13    0.12 
  -2   6  -4    0.07    0.10 
  -3   6  -4   17.12    0.53 
  -3   6  -4   17.04    0.51 
  -4   6  -4   93.13    2.41 
  -4   6  -4   93.51    2.42 
  -5   6  -4    1.91    0.19 
  -5   6  -4    2.65    0.21 
  -6   6  -4    2.30    0.21 
  -6   6  -4    2.24    0.22 
  -7   6  -4    3.25    0.27 
  -8   6  -4    0.60    0.23 
  -9   6  -4    5.41    0.38 
 -10   6  -4    0.08    0.24 
 -11   6  -4    0.18    0.24 
 -12   6  -4    0.77    0.29 
 -13   6  -4    0.88    0.31 
 -14   6  -4    0.37    0.31 
 -15   6  -4   -0.36    0.29 
 -16   6  -4    0.31    0.33 
  16   5  -4    0.53    0.31 
 -16  -5   4   -0.08    0.29 
  15   5  -4    0.17    0.26 
 -15  -5   4    0.00    0.30 
  14   5  -4    1.77    0.31 
 -14  -5   4    1.41    0.32 
  13   5  -4    2.42    0.32 
 -13  -5   4    2.28    0.33 
  12   5  -4    2.75    0.31 
 -12  -5   4    2.31    0.30 
  11   5  -4    0.37    0.23 
 -11  -5   4    0.49    0.25 
  10   5  -4    0.00    0.20 
 -10  -5   4   -0.22    0.20 
   9   5  -4    0.69    0.21 
  -9  -5   4    0.75    0.22 
   8   5  -4    1.33    0.15 
   8   5  -4    1.60    0.22 
  -8  -5   4    1.29    0.20 
   7   5  -4   14.18    0.49 
   7   5  -4   13.38    0.43 
  -7  -5   4   13.02    0.49 
   6   5  -4    8.66    0.30 
  -6  -5   4    8.78    0.37 
   5   5  -4   11.97    0.40 
   5   5  -4   12.01    0.36 
  -5  -5   4   11.63    0.41 
   4   5  -4   41.34    1.10 
   4   5  -4   40.68    1.09 
   3   5  -4   41.54    1.09 
   2   5  -4    1.24    0.11 
   1   5  -4   52.96    1.38 
   1   5  -4   54.63    1.42 
   0   5  -4   21.25    0.58 
   0   5  -4   21.46    0.63 
  -1   5  -4   61.07    1.58 
  -1   5  -4   62.04    1.60 
  -2   5  -4    3.68    0.21 
  -2   5  -4    3.38    0.19 
  -4   5  -4  115.47    2.98 
  -4   5  -4  116.90    2.98 
  -5   5  -4    2.73    0.21 
  -6   5  -4    2.68    0.22 
  -7   5  -4    4.12    0.29 
  -8   5  -4    0.93    0.23 
  -9   5  -4    0.43    0.24 
 -10   5  -4    2.61    0.31 
 -11   5  -4   -0.03    0.26 
 -12   5  -4    1.17    0.29 
 -13   5  -4    0.06    0.27 
 -14   5  -4    1.45    0.34 
 -15   5  -4   -0.34    0.29 
 -16   5  -4   -0.08    0.34 
  17   4  -4   -0.17    0.31 
 -17  -4   4    0.03    0.34 
  16   4  -4    0.16    0.29 
 -16  -4   4   -0.17    0.30 
  15   4  -4   -0.09    0.25 
 -15  -4   4   -0.33    0.27 
  14   4  -4    0.51    0.27 
 -14  -4   4    0.33    0.27 
  13   4  -4   13.83    0.59 
 -13  -4   4   14.37    0.61 
  12   4  -4    5.88    0.42 
 -12  -4   4    4.93    0.39 
  11   4  -4    5.67    0.41 
 -11  -4   4    4.73    0.38 
  10   4  -4    0.44    0.21 
 -10  -4   4    0.19    0.22 
   9   4  -4    0.21    0.19 
  -9  -4   4    0.23    0.19 
   8   4  -4    0.58    0.18 
   8   4  -4    0.65    0.12 
  -8  -4   4    0.53    0.18 
   7   4  -4    0.37    0.10 
   7   4  -4    0.33    0.14 
  -7  -4   4    0.19    0.16 
   6   4  -4   13.69    0.41 
  -6  -4   4   13.86    0.48 
   5   4  -4    6.06    0.28 
   5   4  -4    5.79    0.22 
   4   4  -4    2.94    0.14 
   4   4  -4    3.32    0.19 
   2   4  -4    0.31    0.13 
   2   4  -4    0.44    0.10 
   1   4  -4   36.81    0.97 
   1   4  -4   36.92    0.98 
   0   4  -4    5.20    0.24 
   0   4  -4    4.60    0.21 
  -1   4  -4  578.68   14.66 
  -1   4  -4  580.36   14.68 
  -2   4  -4   39.87    1.06 
  -2   4  -4   40.11    1.06 
  -3   4  -4   14.29    0.45 
  -3   4  -4   13.52    0.43 
  -4   4  -4   28.18    0.80 
  -5   4  -4    0.74    0.17 
  -6   4  -4    0.68    0.18 
  -7   4  -4    2.36    0.24 
  -8   4  -4   -0.03    0.21 
  -9   4  -4   11.69    0.54 
 -10   4  -4    1.09    0.29 
 -11   4  -4    0.79    0.27 
 -12   4  -4   -0.29    0.25 
 -13   4  -4    0.19    0.27 
 -14   4  -4    1.30    0.34 
 -15   4  -4    0.79    0.32 
 -16   4  -4    0.12    0.33 
 -17  -3   4    0.41    0.33 
  16   3  -4    0.51    0.29 
 -16  -3   4   -0.16    0.29 
  15   3  -4    0.66    0.28 
 -15  -3   4    0.56    0.29 
  14   3  -4    0.12    0.24 
 -14  -3   4   -0.10    0.25 
  13   3  -4    0.13    0.23 
 -13  -3   4    0.28    0.25 
  12   3  -4   12.84    0.55 
 -12  -3   4   13.63    0.57 
  11   3  -4   10.70    0.49 
 -11  -3   4   10.65    0.49 
  10   3  -4   -0.08    0.21 
 -10  -3   4   -0.09    0.20 
   9   3  -4    5.46    0.34 
  -9  -3   4    5.74    0.36 
  -8  -3   4    5.86    0.33 
   6   3  -4    6.32    0.24 
  -6  -3   4    6.22    0.32 
   5   3  -4    5.49    0.19 
   5   3  -4    4.81    0.23 
   5   3  -4    5.41    0.26 
   4   3  -4  110.29    2.87 
   4   3  -4  110.68    2.82 
   3   3  -4  119.16    3.05 
   3   3  -4  121.57    3.06 
   2   3  -4   27.46    0.75 
   2   3  -4   27.43    0.74 
   1   3  -4    3.65    0.20 
   1   3  -4    3.40    0.16 
   0   3  -4  104.46    2.62 
   0   3  -4  101.99    2.62 
  -1   3  -4  761.95   19.19 
  -1   3  -4  757.88   19.17 
  -2   3  -4   76.24    1.95 
  -2   3  -4   76.28    1.96 
  -3   3  -4   41.23    1.11 
  -4   3  -4   56.68    1.50 
  -5   3  -4   17.77    0.56 
  -6   3  -4   21.44    0.68 
  -7   3  -4    0.42    0.20 
  -8   3  -4    3.86    0.31 
  -9   3  -4    5.19    0.39 
 -10   3  -4    2.22    0.30 
 -11   3  -4    5.55    0.42 
 -12   3  -4    0.61    0.27 
 -13   3  -4    1.31    0.30 
 -14   3  -4    0.14    0.28 
 -15   3  -4    1.17    0.35 
 -16   3  -4    0.28    0.34 
 -17  -2   4    0.21    0.31 
 -16  -2   4   -0.11    0.32 
  15   2  -4   -0.15    0.24 
 -15  -2   4   -0.16    0.29 
  14   2  -4    0.06    0.23 
 -14  -2   4    0.19    0.28 
  13   2  -4   -0.12    0.24 
 -13  -2   4   -0.22    0.25 
  12   2  -4    6.40    0.43 
 -12  -2   4    6.64    0.42 
  11   2  -4   11.07    0.51 
 -11  -2   4   10.68    0.54 
  10   2  -4    0.04    0.18 
 -10  -2   4    0.24    0.22 
  -9  -2   4    5.19    0.34 
  -7  -2   4   70.81    1.87 
   6   2  -4  104.96    2.72 
  -6  -2   4  105.44    2.71 
   5   2  -4    8.11    0.30 
   4   2  -4   41.76    1.11 
   4   2  -4   42.18    1.11 
   3   2  -4    1.41    0.13 
   3   2  -4    1.22    0.12 
   2   2  -4    4.45    0.20 
   2   2  -4    4.49    0.19 
   2   2  -4    4.31    0.14 
  -2  -2   4    4.40    0.14 
   1   2  -4    1.32    0.10 
   1   2  -4    1.38    0.10 
  -1  -2   4    1.48    0.11 
   0   2  -4   42.56    1.10 
   0   2  -4   42.42    1.09 
   0  -2   4   42.36    1.13 
  -1   2  -4  625.69   15.55 
  -1   2  -4  627.62   15.64 
   1  -2   4  597.07   16.16 
  -2   2  -4  356.20    9.00 
  -4   2  -4    2.21    0.18 
   4  -2   4    2.12    0.17 
  -5   2  -4   19.66    0.61 
   5  -2   4   20.45    0.64 
  -6   2  -4    1.09    0.17 
   6  -2   4    1.59    0.19 
   7  -2   4    2.75    0.23 
  -8   2  -4   -0.05    0.04 
   8  -2   4    0.05    0.19 
  -9   2  -4   -0.06    0.06 
 -10   2  -4   -0.07    0.25 
 -11   2  -4    0.69    0.25 
 -12   2  -4    1.79    0.31 
 -13   2  -4   -0.07    0.25 
 -14   2  -4    0.18    0.27 
 -15   2  -4   -0.06    0.30 
 -16   2  -4    1.00    0.35 
 -17  -1   4    0.26    0.31 
 -16  -1   4    1.35    0.33 
 -15  -1   4   -0.20    0.25 
 -14  -1   4    1.59    0.29 
  13   1  -4    2.77    0.31 
 -13  -1   4    3.20    0.33 
  12   1  -4   20.77    0.75 
 -12  -1   4   21.02    0.74 
  11   1  -4    3.22    0.29 
 -11  -1   4    3.35    0.30 
  10   1  -4    0.03    0.10 
 -10  -1   4    0.00    0.08 
   9   1  -4    0.01    0.04 
  -9  -1   4   -0.01    0.12 
  -8  -1   4    0.64    0.18 
   7   1  -4    1.09    0.15 
  -7  -1   4    1.53    0.18 
   6   1  -4  122.52    3.15 
  -6  -1   4  123.28    3.15 
   5   1  -4    0.06    0.07 
   5   1  -4   -0.01    0.03 
   2   1  -4   33.52    0.88 
  -2  -1   4   33.67    0.89 
   1   1  -4   46.66    1.18 
  -1  -1   4   46.29    1.23 
   0   1  -4    3.45    0.12 
   0  -1   4    3.10    0.17 
  -1   1  -4  296.22    7.47 
   1  -1   4  296.14    7.80 
  -2   1  -4  185.07    4.72 
  -3   1  -4   -0.04    0.04 
   3  -1   4    0.09    0.06 
  -4   1  -4   -0.04    0.06 
   4  -1   4    0.01    0.12 
  -5   1  -4    4.83    0.26 
   5  -1   4    4.21    0.28 
  -6   1  -4    2.07    0.20 
   6  -1   4    2.11    0.21 
  -7   1  -4    0.89    0.19 
   7  -1   4    0.76    0.19 
   8  -1   4    1.68    0.22 
 -10   1  -4    0.24    0.24 
  10  -1   4   -0.04    0.21 
 -11   1  -4    0.88    0.27 
 -12   1  -4    0.03    0.25 
 -13   1  -4    1.03    0.31 
 -14   1  -4   -0.29    0.27 
 -15   1  -4    1.06    0.34 
 -16   1  -4    0.34    0.33 
 -17   0   4    0.04    0.30 
 -16   0   4    0.31    0.29 
 -15   0   4   -0.04    0.26 
 -14   0   4    2.13    0.31 
 -13   0   4    0.06    0.23 
 -12   0   4   16.42    0.64 
 -11   0   4    8.27    0.42 
  10   0  -4   -0.03    0.05 
 -10   0   4   -0.08    0.05 
  -9   0   4   -0.03    0.03 
   8   0  -4    1.92    0.16 
   7   0  -4    0.61    0.14 
   6   0  -4   15.30    0.47 
   6   0  -4   14.55    0.47 
   5   0  -4   -0.08    0.06 
   5   0  -4   -0.03    0.06 
   4   0  -4    9.55    0.32 
   4   0  -4    9.11    0.31 
   3   0  -4   10.02    0.34 
   3   0  -4   10.40    0.33 
   2   0  -4    1.26    0.09 
   2   0  -4    1.30    0.10 
  -2   0   4    1.20    0.09 
   1   0  -4    3.00    0.16 
   1   0  -4    3.07    0.12 
  -1   0   4    3.50    0.15 
   0   0  -4   27.10    0.72 
   0   0   4   26.83    0.74 
  -1   0  -4   63.44    1.61 
  -1   0  -4   61.65    1.57 
  -2   0  -4  436.31   10.88 
   2   0   4  431.26   10.86 
   2   0   4  423.25   11.31 
  -3   0  -4    2.50    0.18 
   3   0   4    3.57    0.16 
  -4   0  -4   15.86    0.49 
   4   0   4   15.30    0.45 
   4   0   4   15.35    0.52 
  -5   0  -4   28.17    0.83 
   5   0   4   28.18    0.79 
   5   0   4   28.52    0.84 
  -6   0  -4    0.88    0.17 
   6   0   4    0.38    0.13 
   6   0   4    0.41    0.16 
  -7   0  -4   -0.03    0.18 
   7   0   4   -0.14    0.18 
  -8   0  -4    1.55    0.25 
   8   0   4    1.06    0.21 
  -9   0  -4    9.87    0.51 
   9   0   4    9.16    0.48 
 -10   0  -4    0.70    0.27 
  10   0   4    0.89    0.25 
 -11   0  -4    0.98    0.27 
  11   0   4    0.67    0.25 
 -12   0  -4    3.45    0.36 
 -13   0  -4    0.52    0.31 
 -14   0  -4    1.04    0.31 
 -15   0  -4    0.50    0.33 
 -16   0  -4    0.64    0.35 
 -17   1   4    0.24    0.31 
 -16   1   4   -0.34    0.26 
 -15   1   4   -0.08    0.28 
 -14   1   4   -0.08    0.26 
 -13   1   4    7.43    0.44 
 -12   1   4    2.77    0.31 
 -11   1   4    6.99    0.44 
 -10   1   4    1.56    0.24 
  -9   1   4   -0.05    0.17 
   8  -1  -4    1.19    0.17 
  -8   1   4    1.26    0.19 
   7  -1  -4    7.20    0.32 
  -7   1   4    7.99    0.34 
   6  -1  -4    8.27    0.32 
  -6   1   4    8.35    0.33 
   5  -1  -4    0.20    0.07 
   5  -1  -4    0.06    0.07 
   4  -1  -4    0.05    0.10 
   4  -1  -4    0.10    0.11 
   3  -1  -4   12.79    0.38 
   2  -1  -4  688.96   17.40 
   1  -1  -4    4.80    0.18 
  -1   1   4    4.70    0.21 
   0  -1  -4   30.41    0.76 
   0  -1  -4   30.12    0.79 
   0   1   4   29.37    0.76 
   0   1   4   29.65    0.83 
  -1  -1  -4   72.00    1.81 
   1   1   4   69.29    1.78 
  -2  -1  -4   75.83    1.93 
   2   1   4   74.97    2.00 
   2   1   4   73.70    1.90 
  -3  -1  -4   12.52    0.42 
   3   1   4   13.72    0.39 
  -4  -1  -4    0.19    0.13 
   4   1   4    0.15    0.10 
   4   1   4    0.47    0.14 
  -5  -1  -4   36.07    1.01 
   5   1   4   35.46    1.03 
   5   1   4   35.16    0.96 
  -6  -1  -4    4.67    0.30 
   6   1   4    4.60    0.26 
   6   1   4    4.89    0.34 
  -7  -1  -4   10.76    0.48 
   7   1   4   11.20    0.46 
   7   1   4   10.50    0.41 
  -8  -1  -4    5.59    0.38 
   8   1   4    5.38    0.37 
   8   1   4    6.51    0.34 
  -9  -1  -4    0.41    0.24 
   9   1   4    0.55    0.23 
   9   1   4    0.17    0.17 
 -10  -1  -4    6.28    0.47 
  10   1   4    5.88    0.43 
 -11  -1  -4   -0.02    0.24 
  11   1   4    0.14    0.23 
 -12  -1  -4    0.26    0.29 
  12   1   4    0.45    0.25 
 -13  -1  -4    0.17    0.28 
 -14  -1  -4    0.38    0.32 
 -15  -1  -4   -0.24    0.33 
 -16  -1  -4    1.18    0.40 
 -17   2   4   -0.10    0.29 
 -16   2   4    0.57    0.32 
 -15   2   4   -0.43    0.26 
 -14   2   4    0.19    0.26 
 -13   2   4    1.31    0.28 
 -12   2   4    1.75    0.28 
 -11   2   4    1.85    0.26 
 -10   2   4    1.98    0.27 
  -9   2   4    2.82    0.25 
  -8   2   4    0.79    0.19 
  -7   2   4   13.28    0.48 
  -6   2   4   73.47    1.92 
   5  -2  -4   -0.07    0.06 
   4  -2  -4    4.92    0.23 
   3  -2  -4   11.20    0.35 
   2  -2  -4   67.05    1.71 
   1  -2  -4  198.87    5.08 
  -1   2   4  199.47    5.21 
  -1   2   4  200.84    5.01 
   0  -2  -4   -0.22    0.09 
   0   2   4   -0.04    0.02 
   0   2   4    0.05    0.07 
  -1  -2  -4   15.87    0.47 
   1   2   4   15.85    0.44 
   1   2   4   15.76    0.49 
  -2  -2  -4   25.51    0.66 
   2   2   4   25.08    0.63 
   2   2   4   20.01    0.68 
  -4  -2  -4    0.18    0.14 
   4   2   4    0.20    0.14 
   4   2   4    0.06    0.10 
  -5  -2  -4    0.57    0.16 
   5   2   4    0.80    0.16 
   5   2   4    0.67    0.13 
  -6  -2  -4   18.53    0.62 
   6   2   4   18.16    0.56 
   6   2   4   18.23    0.62 
  -7  -2  -4   14.44    0.53 
   7   2   4   14.75    0.57 
   7   2   4   14.03    0.50 
  -8  -2  -4    0.09    0.23 
   8   2   4   -0.07    0.21 
   8   2   4    0.41    0.18 
  -9  -2  -4   -0.27    0.24 
   9   2   4   -0.13    0.18 
   9   2   4    0.08    0.21 
 -10  -2  -4   -0.10    0.24 
  10   2   4    0.22    0.20 
  10   2   4   -0.03    0.21 
 -11  -2  -4    1.47    0.29 
  11   2   4    1.15    0.26 
  11   2   4    1.70    0.25 
 -12  -2  -4    0.04    0.26 
  12   2   4   -0.12    0.23 
 -13  -2  -4    0.43    0.31 
  13   2   4    0.51    0.27 
 -14  -2  -4    0.43    0.32 
 -15  -2  -4    1.04    0.35 
 -17   3   4   -0.01    0.31 
 -16   3   4   -0.13    0.30 
 -15   3   4    0.47    0.30 
 -14   3   4    0.19    0.26 
 -13   3   4   19.03    0.71 
 -12   3   4    3.25    0.32 
 -11   3   4    6.27    0.43 
 -10   3   4    2.75    0.27 
  -9   3   4    0.60    0.19 
  -8   3   4    5.42    0.31 
  -7   3   4   51.99    1.41 
  -6   3   4    2.04    0.18 
   4  -3  -4    9.03    0.31 
   3  -3  -4   54.17    1.40 
   2  -3  -4   36.60    0.96 
  -2   3   4   36.68    0.97 
   1  -3  -4    8.54    0.27 
  -1   3   4    8.87    0.30 
   0  -3  -4   21.85    0.59 
   0   3   4   21.87    0.59 
  -1  -3  -4   30.64    0.81 
   1   3   4   29.72    0.80 
  -2  -3  -4    0.63    0.12 
   2   3   4    0.63    0.11 
  -3  -3  -4    0.16    0.08 
   3   3   4    0.33    0.10 
   3   3   4    0.27    0.13 
  -4  -3  -4    0.79    0.15 
   4   3   4    0.45    0.12 
   4   3   4    0.63    0.16 
  -5  -3  -4    4.96    0.31 
   5   3   4    5.23    0.26 
   5   3   4    5.30    0.34 
  -6  -3  -4    7.35    0.38 
   6   3   4    7.30    0.33 
   6   3   4    8.05    0.38 
  -7  -3  -4    4.19    0.33 
   7   3   4    3.96    0.29 
   7   3   4    4.20    0.34 
  -8  -3  -4    0.08    0.23 
   8   3   4    0.10    0.22 
   8   3   4    0.08    0.18 
  -9  -3  -4    3.30    0.33 
   9   3   4    2.78    0.26 
   9   3   4    3.34    0.31 
 -10  -3  -4   -0.11    0.23 
  10   3   4    0.12    0.23 
  10   3   4    0.06    0.18 
 -11  -3  -4    3.89    0.36 
  11   3   4    5.10    0.38 
  11   3   4    4.65    0.36 
 -12  -3  -4    0.51    0.28 
  12   3   4    0.25    0.22 
  12   3   4    0.11    0.25 
 -13  -3  -4   -0.05    0.30 
  13   3   4    0.13    0.25 
 -14  -3  -4    2.09    0.36 
  14   3   4    2.54    0.34 
 -15  -3  -4   -0.09    0.32 
 -17   4   4   -0.75    0.29 
 -16   4   4   -0.16    0.30 
 -15   4   4   -0.06    0.28 
 -14   4   4    0.60    0.27 
 -13   4   4    1.06    0.27 
 -12   4   4    1.14    0.26 
 -11   4   4    0.73    0.24 
 -10   4   4    0.30    0.22 
  -9   4   4    0.77    0.20 
  -8   4   4    0.97    0.19 
  -7   4   4    3.39    0.24 
  -6   4   4   27.39    0.78 
   4  -4  -4    9.15    0.31 
   3  -4  -4   14.13    0.41 
  -3   4   4   14.10    0.44 
   2  -4  -4    0.74    0.09 
  -2   4   4    0.95    0.11 
   1  -4  -4   32.18    0.84 
  -1   4   4   31.94    0.86 
   0  -4  -4   68.30    1.72 
   0   4   4   66.78    1.74 
  -1  -4  -4   30.18    0.81 
   1   4   4   30.54    0.82 
  -2  -4  -4    5.21    0.24 
   2   4   4    4.86    0.24 
   2   4   4    5.62    0.30 
   3   4   4    0.71    0.16 
   3   4   4    0.70    0.13 
  -4  -4  -4    9.28    0.34 
   4   4   4    8.82    0.33 
   4   4   4    8.64    0.37 
  -5  -4  -4    5.74    0.32 
   5   4   4    6.35    0.34 
   5   4   4    6.17    0.29 
  -6  -4  -4   11.83    0.48 
   6   4   4   12.10    0.51 
   6   4   4   11.79    0.44 
  -7  -4  -4    0.47    0.22 
   7   4   4    0.65    0.18 
   7   4   4    0.50    0.20 
  -8  -4  -4    0.20    0.22 
   8   4   4   -0.01    0.18 
   8   4   4    0.00    0.22 
  -9  -4  -4   -0.03    0.23 
   9   4   4    0.10    0.20 
   9   4   4    0.11    0.23 
 -10  -4  -4   -0.19    0.25 
  10   4   4    0.11    0.23 
  10   4   4   -0.06    0.19 
 -11  -4  -4    1.04    0.27 
  11   4   4    0.93    0.26 
  11   4   4    1.07    0.24 
 -12  -4  -4    1.15    0.31 
  12   4   4    0.85    0.24 
  12   4   4    0.74    0.27 
 -13  -4  -4    1.02    0.31 
  13   4   4    0.89    0.28 
  13   4   4    1.48    0.28 
 -14  -4  -4   -0.32    0.31 
 -15  -4  -4    0.26    0.35 
 -17   5   4    0.19    0.32 
 -16   5   4   -0.01    0.31 
 -15   5   4   -0.07    0.26 
 -14   5   4    0.85    0.30 
 -13   5   4    0.33    0.24 
 -12   5   4    1.57    0.27 
 -11   5   4    3.25    0.30 
 -10   5   4    1.06    0.22 
  -9   5   4    0.38    0.20 
  -8   5   4   17.45    0.59 
  -7   5   4    0.31    0.15 
  -6   5   4   56.52    1.50 
  -5   5   4   28.10    0.78 
   4  -5  -4    2.48    0.18 
  -4   5   4    2.28    0.18 
   3  -5  -4    4.13    0.18 
  -3   5   4    3.65    0.22 
   2  -5  -4   11.92    0.34 
  -2   5   4   12.10    0.40 
   1  -5  -4    8.80    0.27 
  -1   5   4    8.58    0.32 
   0  -5  -4    7.61    0.25 
   0   5   4    7.55    0.29 
   0   5   4    7.90    0.33 
  -1  -5  -4   23.50    0.63 
   1   5   4   23.11    0.70 
   1   5   4   22.70    0.65 
  -2  -5  -4    2.37    0.19 
   2   5   4    1.79    0.18 
   2   5   4    2.57    0.17 
   3   5   4    4.70    0.26 
   3   5   4    4.56    0.28 
  -4  -5  -4    2.96    0.24 
   4   5   4    2.80    0.20 
   4   5   4    3.04    0.23 
  -5  -5  -4    0.42    0.17 
   5   5   4    0.39    0.15 
   5   5   4    0.14    0.16 
  -6  -5  -4    0.29    0.19 
   6   5   4    0.45    0.19 
   6   5   4    0.16    0.16 
  -7  -5  -4    2.95    0.27 
   7   5   4    2.75    0.25 
   7   5   4    2.44    0.26 
  -8  -5  -4    8.69    0.43 
   8   5   4    7.58    0.41 
   8   5   4    8.27    0.49 
  -9  -5  -4    0.13    0.24 
   9   5   4    0.42    0.24 
   9   5   4    0.57    0.20 
 -10  -5  -4    0.64    0.25 
  10   5   4    0.66    0.26 
  10   5   4    0.39    0.22 
 -11  -5  -4    1.72    0.30 
  11   5   4    2.47    0.31 
  11   5   4    2.30    0.27 
 -12  -5  -4    0.92    0.29 
  12   5   4    1.01    0.26 
  12   5   4    0.92    0.28 
 -13  -5  -4    4.05    0.41 
  13   5   4    4.11    0.36 
  13   5   4    3.37    0.36 
 -14  -5  -4   -0.17    0.30 
  14   5   4    0.24    0.27 
 -17   6   4   -0.05    0.33 
 -16   6   4    1.21    0.32 
 -15   6   4    0.06    0.28 
 -14   6   4    0.12    0.27 
 -13   6   4    0.63    0.26 
 -12   6   4    0.02    0.24 
 -11   6   4    0.15    0.24 
 -10   6   4    0.28    0.23 
  -9   6   4    1.39    0.22 
  -8   6   4    9.05    0.40 
  -7   6   4    1.70    0.19 
  -6   6   4    0.71    0.14 
  -5   6   4   10.95    0.37 
  -5   6   4   10.45    0.41 
   4  -6  -4    5.43    0.23 
  -4   6   4    5.58    0.23 
  -4   6   4    5.81    0.31 
   3  -6  -4   51.12    1.31 
  -3   6   4   50.79    1.37 
   2  -6  -4   11.57    0.33 
  -2   6   4   11.72    0.41 
   1  -6  -4    2.49    0.13 
  -1   6   4    2.40    0.18 
   0  -6  -4    3.18    0.16 
   0   6   4    2.96    0.23 
   0   6   4    3.09    0.25 
  -1  -6  -4   40.35    1.05 
   1   6   4   39.54    1.08 
   1   6   4   40.30    1.15 
  -2  -6  -4    2.75    0.19 
   2   6   4    3.10    0.23 
   2   6   4    3.00    0.22 
   3   6   4    0.67    0.17 
   3   6   4    0.62    0.15 
  -4  -6  -4    6.66    0.33 
   4   6   4    6.64    0.32 
   4   6   4    7.00    0.35 
  -5  -6  -4   -0.21    0.16 
   5   6   4    0.30    0.19 
   5   6   4   -0.18    0.16 
  -6  -6  -4    5.94    0.37 
   6   6   4    6.87    0.43 
   6   6   4    7.09    0.36 
  -7  -6  -4    0.55    0.22 
   7   6   4    0.33    0.24 
   7   6   4    0.45    0.20 
  -8  -6  -4   -0.22    0.22 
   8   6   4   -0.17    0.23 
   8   6   4   -0.35    0.19 
  -9  -6  -4    2.20    0.28 
   9   6   4    2.41    0.30 
   9   6   4    2.48    0.26 
 -10  -6  -4   -0.01    0.25 
  10   6   4   -0.36    0.20 
  10   6   4   -0.26    0.23 
 -11  -6  -4    0.04    0.26 
  11   6   4    0.27    0.26 
  11   6   4   -0.12    0.22 
 -12  -6  -4    1.50    0.32 
  12   6   4    1.49    0.30 
  12   6   4    1.48    0.26 
 -13  -6  -4    0.58    0.32 
  13   6   4    0.74    0.27 
 -14  -6  -4    0.31    0.34 
  14   6   4    1.16    0.31 
 -17   7   4    0.42    0.34 
 -16   7   4    0.03    0.28 
 -15   7   4    1.39    0.32 
 -14   7   4    0.45    0.28 
 -13   7   4   -0.22    0.25 
 -12   7   4    1.30    0.25 
 -11   7   4    0.25    0.23 
 -10   7   4    3.01    0.29 
  -9   7   4   12.11    0.49 
  -8   7   4    0.96    0.19 
  -7   7   4    0.32    0.16 
  -6   7   4   14.11    0.52 
  -6   7   4   14.70    0.48 
  -5   7   4   24.04    0.69 
  -5   7   4   24.55    0.74 
  -4   7   4   12.64    0.45 
  -4   7   4   13.13    0.40 
   3  -7  -4   33.76    0.87 
  -3   7   4   32.64    0.93 
   2  -7  -4    0.20    0.07 
  -2   7   4    0.40    0.15 
   1  -7  -4   62.27    1.58 
  -1   7   4   61.93    1.65 
   0  -7  -4    0.95    0.09 
   0   7   4    1.05    0.16 
   0   7   4    0.83    0.16 
  -1  -7  -4    2.03    0.17 
   1   7   4    1.67    0.18 
   1   7   4    1.87    0.18 
  -2  -7  -4    2.84    0.19 
   2   7   4    2.60    0.23 
   2   7   4    3.30    0.22 
   3   7   4   13.49    0.48 
   3   7   4   13.95    0.53 
  -4  -7  -4    0.50    0.16 
   4   7   4    0.18    0.18 
   4   7   4    0.45    0.20 
  -5  -7  -4   -0.01    0.17 
   5   7   4   -0.03    0.18 
   5   7   4   -0.09    0.20 
  -6  -7  -4    0.57    0.20 
   6   7   4   -0.10    0.19 
   6   7   4    0.38    0.22 
  -7  -7  -4    0.08    0.21 
   7   7   4    0.17    0.23 
   7   7   4    0.09    0.20 
  -8  -7  -4    0.29    0.22 
   8   7   4    0.13    0.20 
   8   7   4    0.11    0.23 
  -9  -7  -4    0.38    0.24 
   9   7   4   -0.05    0.24 
   9   7   4   -0.14    0.20 
 -10  -7  -4   -0.11    0.25 
  10   7   4    0.05    0.21 
  10   7   4   -0.08    0.25 
 -11  -7  -4    0.31    0.28 
  11   7   4    0.72    0.25 
  11   7   4    0.21    0.26 
 -12  -7  -4    0.09    0.29 
  12   7   4   -0.24    0.23 
 -13  -7  -4    0.46    0.32 
  13   7   4    0.55    0.28 
 -14  -7  -4   -0.18    0.32 
 -16   8   4    1.20    0.35 
 -15   8   4   -0.06    0.29 
 -14   8   4    0.61    0.26 
 -13   8   4    2.99    0.32 
 -12   8   4    0.46    0.25 
 -11   8   4    0.75    0.24 
 -10   8   4    2.75    0.28 
  -9   8   4    0.33    0.21 
  -8   8   4    1.46    0.25 
  -8   8   4    1.63    0.21 
  -7   8   4    0.03    0.20 
  -7   8   4   -0.11    0.16 
  -6   8   4    3.80    0.29 
  -6   8   4    4.01    0.26 
  -5   8   4   28.71    0.79 
  -5   8   4   29.24    0.86 
  -4   8   4    3.48    0.19 
  -4   8   4    3.50    0.27 
  -3   8   4   15.91    0.45 
  -3   8   4   15.85    0.55 
   2  -8  -4    0.46    0.07 
  -2   8   4    0.61    0.17 
   1  -8  -4    0.24    0.06 
  -1   8   4    0.26    0.15 
   0  -8  -4   27.35    0.73 
   0   8   4   27.94    0.82 
   0   8   4   28.64    0.87 
  -1  -8  -4    7.50    0.26 
   1   8   4    7.22    0.36 
   1   8   4    7.83    0.37 
  -2  -8  -4    1.24    0.13 
   2   8   4    1.14    0.19 
   2   8   4    1.28    0.20 
   3   8   4    7.13    0.38 
   3   8   4    7.34    0.42 
  -4  -8  -4    3.79    0.27 
   4   8   4    3.78    0.28 
   4   8   4    3.54    0.28 
  -5  -8  -4    2.96    0.24 
   5   8   4    2.38    0.26 
   5   8   4    3.01    0.27 
  -6  -8  -4    4.17    0.29 
   6   8   4    3.73    0.29 
   6   8   4    4.77    0.41 
  -7  -8  -4    0.08    0.21 
   7   8   4    0.06    0.23 
   7   8   4   -0.14    0.20 
  -8  -8  -4    0.05    0.21 
   8   8   4    0.03    0.23 
   8   8   4    0.12    0.21 
  -9  -8  -4    1.25    0.26 
   9   8   4    0.95    0.27 
   9   8   4    1.65    0.26 
 -10  -8  -4    0.82    0.28 
  10   8   4    0.68    0.25 
  10   8   4    0.39    0.27 
 -11  -8  -4    0.02    0.26 
  11   8   4   -0.02    0.26 
  11   8   4    0.44    0.25 
 -12  -8  -4    0.58    0.30 
  12   8   4    0.68    0.27 
 -13  -8  -4    1.60    0.36 
  13   8   4    1.81    0.32 
 -16   9   4    0.17    0.32 
 -15   9   4    0.12    0.29 
 -14   9   4    0.16    0.27 
 -13   9   4    2.01    0.30 
 -12   9   4    0.74    0.25 
 -11   9   4    1.40    0.26 
 -10   9   4    1.51    0.25 
 -10   9   4    1.03    0.26 
  -9   9   4    0.82    0.22 
  -9   9   4    1.06    0.26 
  -8   9   4   14.12    0.51 
  -8   9   4   14.67    0.58 
  -7   9   4    0.08    0.16 
  -7   9   4    0.08    0.22 
  -6   9   4    2.18    0.18 
  -6   9   4    2.35    0.25 
  -5   9   4    1.18    0.21 
  -5   9   4    1.12    0.14 
  -4   9   4    0.06    0.10 
  -4   9   4    0.08    0.17 
  -3   9   4    1.80    0.14 
  -3   9   4    1.85    0.21 
  -2   9   4   14.20    0.53 
  -1   9   4    3.99    0.33 
   0  -9  -4   12.92    0.35 
   0   9   4   12.99    0.53 
   0   9   4   13.02    0.51 
  -1  -9  -4    0.10    0.08 
   1   9   4   -0.02    0.18 
   1   9   4   -0.18    0.18 
  -2  -9  -4   11.03    0.36 
   2   9   4   11.26    0.45 
   2   9   4   10.86    0.50 
   3   9   4    4.59    0.34 
   3   9   4    4.03    0.31 
  -4  -9  -4   14.66    0.49 
   4   9   4   15.18    0.61 
   4   9   4   14.43    0.55 
  -5  -9  -4    0.76    0.19 
   5   9   4    0.41    0.22 
   5   9   4    0.47    0.22 
  -6  -9  -4    0.27    0.20 
   6   9   4    0.51    0.22 
   6   9   4    0.53    0.24 
  -7  -9  -4    0.09    0.21 
   7   9   4    0.17    0.21 
   7   9   4   -0.02    0.23 
  -8  -9  -4   -0.15    0.23 
   8   9   4   -0.21    0.24 
   8   9   4   -0.17    0.20 
  -9  -9  -4    1.68    0.29 
   9   9   4    1.69    0.30 
   9   9   4    1.84    0.27 
 -10  -9  -4   -0.03    0.25 
  10   9   4    0.00    0.27 
  10   9   4    0.15    0.23 
 -11  -9  -4    0.44    0.30 
  11   9   4    0.97    0.27 
  12   9   4    0.10    0.27 
 -16  10   4    0.58    0.34 
 -15  10   4    0.78    0.30 
 -15  10   4   -0.09    0.29 
 -14  10   4    0.63    0.30 
 -14  10   4   -0.11    0.27 
 -13  10   4    0.39    0.26 
 -13  10   4    0.27    0.26 
 -12  10   4    0.53    0.27 
 -12  10   4   -0.13    0.23 
 -11  10   4    0.86    0.25 
 -11  10   4    0.87    0.29 
 -10  10   4    0.58    0.25 
 -10  10   4    0.32    0.22 
  -9  10   4   19.37    0.71 
  -9  10   4   18.15    0.64 
  -8  10   4    1.50    0.28 
  -8  10   4    1.75    0.22 
  -7  10   4    1.39    0.25 
  -7  10   4    1.43    0.19 
  -6  10   4    2.40    0.18 
  -6  10   4    1.68    0.25 
  -5  10   4    0.12    0.20 
  -5  10   4    0.04    0.12 
  -4  10   4    0.09    0.21 
  -3  10   4    2.46    0.26 
  -2  10   4    5.10    0.38 
  -1  10   4    2.18    0.25 
   0  10   4    0.82    0.21 
   0  10   4    1.21    0.23 
   1  10   4    5.01    0.36 
   1  10   4    4.58    0.36 
   2  10   4    0.67    0.23 
   2  10   4    0.65    0.22 
   3  10   4   16.95    0.62 
   3  10   4   16.44    0.63 
   4  10   4    5.88    0.37 
   4  10   4    6.20    0.44 
   5  10   4    0.72    0.23 
   5  10   4    0.43    0.24 
   6  10   4   -0.26    0.21 
   6  10   4    0.52    0.23 
   7  10   4    0.40    0.23 
   7  10   4    0.09    0.23 
   8  10   4    0.04    0.26 
   8  10   4    0.23    0.21 
   9  10   4    0.45    0.29 
   9  10   4    0.09    0.23 
  10  10   4   -0.15    0.27 
  10  10   4    0.06    0.24 
  11  10   4    0.32    0.26 
 -15  11   4    0.32    0.29 
 -14  11   4    1.35    0.32 
 -13  11   4    1.66    0.33 
 -12  11   4   -0.21    0.25 
 -11  11   4    3.09    0.34 
 -10  11   4   -0.13    0.24 
  -9  11   4    0.05    0.26 
  -8  11   4    1.21    0.27 
  -7  11   4    0.29    0.25 
  -6  11   4    1.01    0.26 
  -5  11   4    0.08    0.22 
  -4  11   4    3.30    0.30 
  -3  11   4    0.69    0.23 
  -2  11   4    0.07    0.20 
  -1  11   4    0.14    0.22 
   0  11   4    9.44    0.44 
   0  11   4    8.72    0.49 
   1  11   4    0.21    0.23 
   1  11   4    0.02    0.20 
   2  11   4    0.22    0.21 
   2  11   4    0.60    0.22 
   3  11   4    9.33    0.48 
   3  11   4    9.78    0.45 
   4  11   4    1.22    0.25 
   4  11   4    1.55    0.25 
   5  11   4    0.57    0.23 
   5  11   4    0.68    0.24 
   6  11   4    0.16    0.22 
   6  11   4    0.30    0.23 
   7  11   4    0.36    0.25 
   7  11   4    0.79    0.25 
   8  11   4    0.68    0.28 
   8  11   4    1.00    0.26 
   9  11   4    3.25    0.33 
   9  11   4    2.74    0.35 
  10  11   4    0.46    0.27 
 -15  12   4    0.06    0.33 
 -14  12   4   -0.36    0.30 
 -13  12   4    0.11    0.28 
 -12  12   4    0.35    0.28 
 -11  12   4    1.10    0.31 
 -10  12   4    0.30    0.26 
  -9  12   4    1.23    0.29 
  -8  12   4    0.70    0.25 
  -7  12   4    3.68    0.35 
  -6  12   4    0.11    0.22 
  -5  12   4    1.13    0.25 
  -4  12   4   -0.37    0.22 
  -3  12   4    0.26    0.24 
  -2  12   4   -0.10    0.21 
  -1  12   4    1.20    0.25 
   0  12   4    1.32    0.27 
   0  12   4    1.83    0.27 
   1  12   4    3.60    0.32 
   1  12   4    3.46    0.30 
   2  12   4   15.97    0.63 
   2  12   4   17.28    0.64 
   3  12   4    6.12    0.39 
   3  12   4    6.88    0.46 
   4  12   4    2.55    0.30 
   4  12   4    2.77    0.29 
   5  12   4    1.60    0.28 
   5  12   4    0.99    0.25 
   6  12   4    1.73    0.30 
   6  12   4    1.29    0.28 
   7  12   4   -0.09    0.24 
   7  12   4   -0.03    0.24 
   8  12   4   -0.17    0.27 
   8  12   4    0.07    0.24 
   9  12   4    0.23    0.26 
   9  12   4   -0.31    0.28 
  10  12   4    1.01    0.30 
 -14  13   4   -0.40    0.29 
 -13  13   4    0.32    0.32 
 -12  13   4    0.05    0.27 
 -11  13   4    2.27    0.35 
 -10  13   4    0.27    0.29 
  -9  13   4    0.24    0.28 
  -8  13   4    1.61    0.30 
  -7  13   4    0.15    0.26 
  -6  13   4    0.23    0.25 
  -5  13   4    1.30    0.26 
  -4  13   4    3.18    0.32 
  -3  13   4   -0.10    0.22 
  -2  13   4   -0.01    0.24 
  -1  13   4    0.36    0.23 
   0  13   4   -0.02    0.24 
   0  13   4   -0.02    0.22 
   1  13   4    0.36    0.24 
   1  13   4    0.45    0.23 
   2  13   4    6.12    0.43 
   2  13   4    6.19    0.43 
   3  13   4    0.04    0.24 
   3  13   4    0.12    0.24 
   4  13   4    2.75    0.32 
   4  13   4    3.03    0.32 
   5  13   4    0.63    0.27 
   5  13   4    0.59    0.27 
   6  13   4    0.32    0.26 
   6  13   4    0.15    0.27 
   7  13   4    0.66    0.27 
   7  13   4    0.18    0.27 
   8  13   4    0.27    0.29 
   8  13   4    0.08    0.25 
   9  13   4    0.48    0.28 
 -13  14   4   -0.10    0.31 
 -12  14   4   -0.18    0.29 
 -11  14   4    0.73    0.31 
 -10  14   4    3.87    0.39 
  -9  14   4    7.11    0.48 
  -8  14   4    0.86    0.30 
  -7  14   4    0.01    0.24 
  -6  14   4    0.69    0.28 
  -5  14   4    0.25    0.24 
  -4  14   4    0.40    0.26 
  -3  14   4    2.68    0.31 
  -2  14   4    1.60    0.29 
  -1  14   4    0.24    0.24 
   0  14   4    0.96    0.25 
   0  14   4    1.17    0.26 
   1  14   4    0.39    0.24 
   1  14   4    0.07    0.25 
   2  14   4    0.03    0.25 
   2  14   4    0.02    0.22 
   3  14   4    2.71    0.33 
   3  14   4    3.44    0.34 
   4  14   4    3.55    0.35 
   4  14   4    3.77    0.36 
   5  14   4   -0.12    0.26 
   5  14   4    0.20    0.27 
   6  14   4    1.01    0.30 
   6  14   4    1.46    0.28 
   7  14   4    0.22    0.29 
   7  14   4    0.65    0.28 
   8  14   4    0.13    0.27 
 -13  15   4    0.51    0.35 
 -12  15   4   -0.07    0.34 
 -11  15   4   -0.13    0.29 
 -10  15   4    0.39    0.32 
  -9  15   4    0.81    0.33 
  -8  15   4    3.90    0.38 
  -7  15   4    0.16    0.26 
  -6  15   4    0.47    0.28 
  -5  15   4    0.22    0.25 
  -4  15   4    0.14    0.26 
  -3  15   4    1.73    0.29 
  -2  15   4    0.00    0.24 
  -1  15   4    0.31    0.23 
  -1  15   4    0.15    0.25 
   0  15   4    0.00    0.26 
   0  15   4    0.21    0.25 
   1  15   4   -0.13    0.26 
   1  15   4    0.01    0.25 
   2  15   4    1.60    0.29 
   2  15   4    1.68    0.28 
   3  15   4    0.55    0.28 
   3  15   4    0.61    0.28 
   4  15   4    1.10    0.28 
   4  15   4    0.87    0.29 
   5  15   4    1.08    0.32 
   5  15   4    1.38    0.31 
   6  15   4    0.03    0.28 
   6  15   4    0.14    0.29 
   7  15   4    2.88    0.37 
   7  15   4    2.67    0.38 
 -12  16   4    0.43    0.37 
 -11  16   4    0.79    0.37 
 -10  16   4    2.47    0.37 
  -9  16   4    0.84    0.33 
  -8  16   4   -0.12    0.27 
  -7  16   4    1.12    0.30 
  -6  16   4   -0.02    0.28 
  -5  16   4    0.05    0.28 
  -4  16   4    0.03    0.26 
  -3  16   4   -0.19    0.25 
  -2  16   4    0.01    0.28 
  -1  16   4   -0.24    0.24 
  -1  16   4   -0.01    0.23 
   0  16   4    1.37    0.29 
   0  16   4    1.12    0.29 
   1  16   4   -0.04    0.24 
   1  16   4   -0.20    0.27 
   2  16   4   -0.14    0.23 
   2  16   4   -0.29    0.27 
   3  16   4    0.11    0.28 
   3  16   4   -0.04    0.27 
   4  16   4    2.22    0.34 
   4  16   4    1.89    0.34 
   5  16   4   -0.04    0.29 
   5  16   4    0.05    0.28 
   6  16   4    1.91    0.36 
   6  16   4    2.61    0.36 
 -10  17   4    0.18    0.32 
  -9  17   4    0.24    0.34 
  -8  17   4    0.08    0.29 
  -7  17   4    0.75    0.32 
  -6  17   4   -0.24    0.28 
  -5  17   4    0.00    0.29 
  -4  17   4    0.57    0.29 
  -3  17   4    0.20    0.29 
  -2  17   4   -0.24    0.28 
  -1  17   4    0.68    0.26 
  -1  17   4    0.47    0.27 
   0  17   4    0.09    0.29 
   0  17   4    0.17    0.24 
   1  17   4    0.75    0.29 
   1  17   4    0.34    0.30 
   2  17   4    0.61    0.29 
   2  17   4    0.27    0.30 
   3  17   4    1.57    0.34 
   3  17   4    2.16    0.34 
   4  17   4   -0.07    0.30 
   4  17   4    0.28    0.30 
   5  17   4    1.30    0.35 
   5  17   4    1.26    0.35 
  -9  18   4   -0.14    0.34 
  -8  18   4    0.07    0.34 
  -7  18   4    0.42    0.34 
  -6  18   4   -0.21    0.31 
  -5  18   4   -0.07    0.29 
  -4  18   4    0.69    0.31 
  -3  18   4    0.91    0.33 
  -2  18   4    1.60    0.32 
  -2  18   4    0.73    0.30 
  -1  18   4   -0.33    0.27 
  -1  18   4    0.30    0.26 
   0  18   4    1.16    0.33 
   0  18   4    1.42    0.30 
   1  18   4    0.54    0.30 
   1  18   4   -0.02    0.31 
   2  18   4    1.90    0.35 
   2  18   4    1.45    0.33 
   3  18   4    1.26    0.34 
   3  18   4    1.30    0.36 
  -6  19   4    0.43    0.35 
  -5  19   4    0.92    0.34 
  -4  19   4   -0.45    0.32 
  -3  19   4   -0.28    0.29 
  -2  19   4    0.34    0.28 
  -2  19   4   -0.08    0.31 
  -1  19   4   -0.01    0.29 
  -1  19   4   -0.15    0.29 
   0  19   4   -0.19    0.32 
   0  19   4    0.33    0.30 
   3  20  -5    0.86    0.37 
   2  20  -5    0.66    0.36 
   1  20  -5    0.62    0.35 
   0  20  -5    0.44    0.34 
  -1  20  -5    0.02    0.30 
  -2  20  -5   -0.18    0.28 
  -3  20  -5    0.14    0.31 
  -4  20  -5   -0.60    0.29 
  -5  20  -5    0.04    0.30 
  -6  20  -5    0.73    0.33 
   6  19  -5    0.24    0.35 
   5  19  -5    1.81    0.37 
   4  19  -5    0.24    0.33 
   3  19  -5   -0.27    0.30 
   2  19  -5   -0.23    0.31 
   1  19  -5    0.06    0.31 
   0  19  -5   -0.05    0.28 
  -1  19  -5   -0.42    0.27 
  -2  19  -5   -0.27    0.29 
  -3  19  -5   -0.12    0.27 
  -4  19  -5   -0.14    0.30 
  -5  19  -5    0.54    0.32 
  -6  19  -5   -0.27    0.28 
  -7  19  -5   -0.35    0.30 
  -8  19  -5    0.28    0.32 
   7  18  -5    0.75    0.33 
   6  18  -5    0.66    0.34 
   5  18  -5    0.59    0.31 
   4  18  -5    0.38    0.30 
   3  18  -5    0.52    0.32 
   2  18  -5    1.71    0.34 
   1  18  -5    0.70    0.29 
   0  18  -5    0.69    0.28 
  -1  18  -5    0.04    0.29 
  -2  18  -5    0.16    0.29 
  -3  18  -5    0.96    0.32 
  -4  18  -5   -0.32    0.26 
  -5  18  -5    0.08    0.28 
  -6  18  -5    0.03    0.27 
  -7  18  -5    2.82    0.37 
  -8  18  -5    0.85    0.32 
  -9  18  -5   -0.41    0.31 
   9  17  -5    0.35    0.32 
   8  17  -5    0.15    0.32 
   7  17  -5    0.42    0.31 
   6  17  -5    0.19    0.29 
   5  17  -5    9.27    0.54 
   4  17  -5    2.42    0.35 
   3  17  -5    0.64    0.29 
   2  17  -5    1.14    0.31 
   1  17  -5    2.34    0.33 
   0  17  -5    0.03    0.27 
  -1  17  -5    1.44    0.30 
  -2  17  -5   -0.18    0.26 
  -3  17  -5    0.36    0.28 
  -4  17  -5   -0.16    0.26 
  -5  17  -5   -0.10    0.25 
  -6  17  -5   -0.22    0.27 
  -7  17  -5    0.64    0.29 
  -8  17  -5    0.36    0.29 
  -9  17  -5    0.29    0.31 
 -10  17  -5   -0.36    0.29 
  10  16  -5   -0.23    0.29 
   9  16  -5    0.08    0.31 
   8  16  -5    0.51    0.31 
   7  16  -5    0.00    0.28 
   6  16  -5    0.16    0.27 
   5  16  -5    0.80    0.31 
   4  16  -5    0.47    0.27 
   3  16  -5    2.85    0.35 
   2  16  -5    3.32    0.37 
   1  16  -5   10.51    0.52 
   0  16  -5    2.77    0.32 
  -1  16  -5    0.46    0.26 
  -2  16  -5    1.36    0.30 
  -3  16  -5   -0.01    0.24 
  -4  16  -5    3.36    0.34 
  -5  16  -5    0.04    0.27 
  -6  16  -5    0.05    0.24 
  -7  16  -5   -0.03    0.25 
  -8  16  -5    0.19    0.28 
  -9  16  -5    0.67    0.30 
 -10  16  -5    0.81    0.32 
 -11  16  -5   -0.14    0.30 
  11  15  -5    0.52    0.31 
  10  15  -5   -0.02    0.31 
   9  15  -5    1.57    0.32 
   8  15  -5    2.19    0.34 
   7  15  -5    1.04    0.31 
   6  15  -5    0.81    0.28 
   5  15  -5    9.56    0.52 
   4  15  -5    0.55    0.20 
   4  15  -5    0.49    0.26 
   3  15  -5    1.96    0.31 
   2  15  -5    9.38    0.49 
   1  15  -5    0.13    0.25 
   0  15  -5    5.41    0.40 
  -1  15  -5    2.02    0.31 
  -2  15  -5    9.34    0.48 
  -3  15  -5    4.22    0.36 
  -4  15  -5    0.89    0.26 
  -5  15  -5    0.32    0.26 
  -6  15  -5    1.23    0.28 
  -7  15  -5    1.06    0.29 
  -8  15  -5   -0.14    0.25 
  -9  15  -5    0.13    0.29 
 -10  15  -5    0.22    0.28 
 -11  15  -5    1.11    0.35 
 -12  15  -5    0.59    0.34 
  12  14  -5    0.28    0.31 
  11  14  -5    3.37    0.38 
  10  14  -5   -0.23    0.28 
   9  14  -5    0.57    0.28 
   8  14  -5    0.03    0.26 
   7  14  -5    0.75    0.30 
   6  14  -5    0.03    0.25 
   5  14  -5    3.89    0.36 
   4  14  -5    3.77    0.35 
   4  14  -5    5.08    0.37 
   3  14  -5    4.11    0.36 
   2  14  -5   17.60    0.67 
   1  14  -5    4.85    0.38 
   0  14  -5    9.12    0.48 
  -1  14  -5    0.04    0.23 
  -2  14  -5    5.21    0.39 
  -3  14  -5    1.72    0.28 
  -4  14  -5    2.75    0.32 
  -5  14  -5    3.99    0.34 
  -6  14  -5    0.64    0.24 
  -7  14  -5    0.69    0.26 
  -8  14  -5    0.06    0.27 
  -9  14  -5    1.61    0.30 
 -10  14  -5    0.43    0.30 
 -11  14  -5    0.06    0.28 
 -12  14  -5    1.17    0.33 
 -13  14  -5    2.17    0.38 
  12  13  -5   -0.04    0.29 
  11  13  -5   -0.03    0.28 
  10  13  -5    0.66    0.27 
   9  13  -5   -0.08    0.25 
   8  13  -5    0.02    0.24 
   7  13  -5    0.95    0.29 
   6  13  -5    1.97    0.31 
   5  13  -5    0.46    0.27 
   5  13  -5    0.34    0.18 
   4  13  -5    3.09    0.25 
   4  13  -5    2.84    0.32 
   3  13  -5    5.49    0.45 
   2  13  -5    4.09    0.34 
   1  13  -5    1.68    0.27 
   0  13  -5   15.94    0.64 
  -1  13  -5    3.26    0.31 
  -2  13  -5    2.78    0.30 
  -3  13  -5    0.05    0.25 
  -4  13  -5   10.22    0.49 
  -5  13  -5    5.34    0.39 
  -6  13  -5    0.26    0.23 
  -7  13  -5    1.47    0.28 
  -8  13  -5    0.93    0.28 
  -9  13  -5    0.54    0.26 
 -10  13  -5    0.68    0.29 
 -11  13  -5   -0.58    0.25 
 -12  13  -5    0.24    0.28 
 -13  13  -5    0.73    0.34 
  13  12  -5    1.25    0.34 
  12  12  -5   -0.06    0.28 
  11  12  -5    0.41    0.27 
  10  12  -5    0.17    0.27 
   9  12  -5    0.27    0.27 
   8  12  -5   -0.04    0.23 
   7  12  -5    5.92    0.45 
   6  12  -5    1.96    0.31 
   5  12  -5    0.04    0.24 
   5  12  -5    0.08    0.17 
   4  12  -5    3.13    0.33 
   4  12  -5    2.65    0.23 
   3  12  -5    0.08    0.21 
   2  12  -5   -0.19    0.08 
   1  12  -5   -0.04    0.07 
   0  12  -5   -0.16    0.08 
  -2  12  -5    2.70    0.28 
  -2  12  -5    2.54    0.20 
  -3  12  -5    7.25    0.31 
  -3  12  -5    7.42    0.45 
  -4  12  -5   -0.11    0.22 
  -4  12  -5   -0.04    0.14 
  -5  12  -5    9.96    0.48 
  -5  12  -5    9.54    0.39 
  -6  12  -5    1.64    0.21 
  -6  12  -5    1.24    0.26 
  -7  12  -5    0.03    0.18 
  -7  12  -5    0.21    0.23 
  -8  12  -5   -0.13    0.23 
  -8  12  -5   -0.04    0.21 
  -9  12  -5    1.00    0.26 
  -9  12  -5    1.06    0.25 
 -10  12  -5    0.79    0.25 
 -10  12  -5    0.71    0.28 
 -11  12  -5    0.46    0.27 
 -11  12  -5    0.20    0.26 
 -12  12  -5   -0.02    0.26 
 -12  12  -5   -0.18    0.26 
 -13  12  -5    0.13    0.30 
 -13  12  -5    0.40    0.30 
 -14  12  -5    1.25    0.34 
 -14  12  -5    0.07    0.33 
  14  11  -5    0.08    0.31 
  13  11  -5    1.40    0.33 
  12  11  -5   -0.19    0.27 
 -12 -11   5   -0.05    0.25 
  11  11  -5   -0.22    0.23 
 -11 -11   5    0.11    0.23 
  10  11  -5    0.42    0.26 
 -10 -11   5    0.13    0.22 
   9  11  -5    0.66    0.27 
  -9 -11   5    0.69    0.22 
   8  11  -5    6.88    0.43 
  -8 -11   5    7.20    0.40 
   7  11  -5   10.28    0.54 
  -7 -11   5   11.38    0.45 
   6  11  -5    2.43    0.30 
   6  11  -5    1.68    0.20 
  -6 -11   5    2.29    0.21 
   5  11  -5    2.25    0.21 
   5  11  -5    2.19    0.28 
  -5 -11   5    2.06    0.19 
   4  11  -5   18.35    0.55 
  -4 -11   5   13.25    0.49 
   3  11  -5   -0.03    0.06 
   3  11  -5    0.22    0.12 
   2  11  -5   -0.02    0.06 
   2  11  -5    0.69    0.11 
   1  11  -5   -0.04    0.09 
   1  11  -5   -0.02    0.07 
   0  11  -5   -0.14    0.08 
   0  11  -5    0.15    0.10 
  -1  11  -5    0.43    0.16 
  -1  11  -5    0.35    0.10 
  -2  11  -5   -0.24    0.11 
  -2  11  -5   -0.40    0.19 
  -3  11  -5    4.17    0.31 
  -3  11  -5    3.45    0.24 
  -4  11  -5    1.30    0.17 
  -4  11  -5    1.60    0.25 
  -5  11  -5    0.94    0.25 
  -5  11  -5    1.52    0.19 
  -6  11  -5    7.21    0.42 
  -6  11  -5    7.67    0.38 
  -7  11  -5    0.66    0.21 
  -7  11  -5    0.51    0.23 
  -8  11  -5    0.02    0.21 
  -8  11  -5    0.07    0.22 
  -9  11  -5    2.92    0.32 
  -9  11  -5    3.19    0.30 
 -10  11  -5   -0.23    0.24 
 -10  11  -5    0.09    0.24 
 -11  11  -5    2.90    0.33 
 -11  11  -5    2.35    0.32 
 -12  11  -5   -0.20    0.26 
 -12  11  -5    0.03    0.26 
 -13  11  -5   -0.34    0.28 
 -13  11  -5    0.55    0.30 
 -14  11  -5    0.73    0.33 
 -14  11  -5    0.56    0.31 
  14  10  -5    0.88    0.29 
 -14 -10   5    0.48    0.31 
  13  10  -5    0.40    0.27 
 -13 -10   5   -0.09    0.24 
  12  10  -5    0.14    0.25 
 -12 -10   5    0.03    0.23 
  11  10  -5    0.57    0.25 
 -11 -10   5    0.35    0.24 
  10  10  -5    0.40    0.24 
 -10 -10   5    0.43    0.23 
   9  10  -5   10.75    0.51 
  -9 -10   5   10.53    0.46 
   8  10  -5    2.38    0.30 
  -8 -10   5    2.24    0.24 
   7  10  -5    4.06    0.33 
  -7 -10   5    3.75    0.27 
   6  10  -5   48.56    1.35 
   6  10  -5   49.20    1.40 
  -6 -10   5   48.41    1.33 
   5  10  -5    1.86    0.18 
  -5 -10   5    1.89    0.19 
   4  10  -5   -0.03    0.05 
   4  10  -5    0.02    0.13 
  -4 -10   5   -0.05    0.12 
   1  10  -5    0.05    0.16 
   1  10  -5    0.26    0.10 
   0  10  -5    0.40    0.20 
   0  10  -5    0.22    0.09 
  -1  10  -5   15.30    0.54 
  -1  10  -5   14.44    0.44 
  -2  10  -5    0.38    0.12 
  -2  10  -5    0.59    0.21 
  -3  10  -5   64.03    1.67 
  -3  10  -5   63.60    1.73 
  -4  10  -5    0.86    0.22 
  -4  10  -5    0.54    0.16 
  -5  10  -5    0.58    0.18 
  -5  10  -5    0.90    0.22 
  -6  10  -5    0.03    0.22 
  -6  10  -5    0.40    0.19 
  -7  10  -5    1.00    0.24 
  -7  10  -5    1.19    0.24 
  -8  10  -5    4.64    0.35 
  -8  10  -5    3.90    0.31 
  -9  10  -5   -0.26    0.21 
  -9  10  -5   -0.20    0.21 
 -10  10  -5    0.25    0.24 
 -10  10  -5    0.39    0.24 
 -11  10  -5    0.15    0.26 
 -11  10  -5    0.24    0.24 
 -12  10  -5   -0.09    0.27 
 -12  10  -5   -0.51    0.24 
 -13  10  -5   -0.09    0.27 
 -13  10  -5    0.26    0.30 
 -14  10  -5   -0.05    0.28 
 -14  10  -5   -0.07    0.30 
 -15  10  -5    0.74    0.36 
 -15  10  -5    0.75    0.34 
  15   9  -5    0.53    0.30 
 -15  -9   5    1.07    0.32 
  14   9  -5    0.40    0.30 
 -14  -9   5    0.05    0.29 
  13   9  -5    0.74    0.27 
 -13  -9   5    0.57    0.28 
  12   9  -5    0.54    0.26 
 -12  -9   5    0.02    0.22 
  11   9  -5    0.94    0.26 
 -11  -9   5    1.01    0.26 
  10   9  -5    1.44    0.27 
 -10  -9   5    1.33    0.23 
   9   9  -5    3.56    0.32 
  -9  -9   5    3.44    0.28 
   8   9  -5    0.20    0.24 
  -8  -9   5    0.26    0.20 
   7   9  -5    0.64    0.24 
  -7  -9   5    0.52    0.18 
   6   9  -5    0.08    0.16 
   4   9  -5    0.16    0.12 
   4   9  -5   -0.01    0.03 
   3   9  -5    4.51    0.25 
   3   9  -5    6.22    0.24 
   2   9  -5    0.02    0.09 
   2   9  -5    0.08    0.16 
   1   9  -5    0.03    0.16 
   1   9  -5    0.10    0.09 
   0   9  -5    5.61    0.33 
   0   9  -5    5.85    0.23 
  -1   9  -5    3.02    0.19 
  -1   9  -5    3.15    0.24 
  -2   9  -5    5.93    0.26 
  -2   9  -5    6.37    0.33 
  -3   9  -5    0.78    0.19 
  -3   9  -5    0.69    0.14 
  -4   9  -5    7.82    0.38 
  -4   9  -5    8.19    0.33 
  -5   9  -5    6.69    0.34 
  -5   9  -5    6.99    0.36 
  -6   9  -5    0.19    0.19 
  -6   9  -5    0.27    0.21 
  -7   9  -5    2.67    0.27 
  -7   9  -5    2.65    0.26 
  -8   9  -5    4.81    0.40 
  -8   9  -5    5.60    0.39 
  -9   9  -5   -0.32    0.23 
  -9   9  -5    0.02    0.21 
 -10   9  -5    1.42    0.26 
 -10   9  -5    1.18    0.27 
 -11   9  -5    0.33    0.25 
 -11   9  -5    0.65    0.25 
 -12   9  -5   -0.33    0.27 
 -12   9  -5    0.43    0.27 
 -13   9  -5    0.29    0.28 
 -13   9  -5   -0.05    0.27 
 -14   9  -5    2.34    0.34 
 -14   9  -5    2.14    0.38 
 -15   9  -5   -0.38    0.33 
 -15   9  -5    0.17    0.29 
  15   8  -5    0.00    0.30 
 -15  -8   5   -0.02    0.31 
  14   8  -5    0.45    0.29 
 -14  -8   5   -0.25    0.28 
  13   8  -5    0.93    0.27 
 -13  -8   5    1.06    0.29 
  12   8  -5    2.41    0.31 
 -12  -8   5    3.02    0.33 
  11   8  -5    0.07    0.23 
 -11  -8   5    0.13    0.23 
  10   8  -5    1.74    0.26 
 -10  -8   5    1.49    0.24 
   9   8  -5    1.67    0.26 
  -9  -8   5    1.78    0.25 
   8   8  -5    0.37    0.22 
  -8  -8   5    0.59    0.20 
   7   8  -5    0.06    0.18 
   7   8  -5    0.24    0.13 
  -7  -8   5    0.42    0.18 
   6   8  -5   10.37    0.37 
  -6  -8   5   10.09    0.40 
   5   8  -5    0.31    0.12 
   5   8  -5    0.22    0.14 
  -5  -8   5    0.45    0.14 
   4   8  -5    0.27    0.11 
   4   8  -5    0.10    0.10 
   4   8  -5    0.00    0.07 
   3   8  -5    0.72    0.18 
   3   8  -5    0.82    0.12 
   2   8  -5    0.26    0.17 
   2   8  -5    0.51    0.10 
   1   8  -5    2.81    0.18 
   1   8  -5    2.87    0.23 
   0   8  -5    0.48    0.10 
   0   8  -5    0.34    0.16 
  -1   8  -5   31.72    0.86 
  -1   8  -5   32.02    0.92 
  -2   8  -5   16.69    0.56 
  -2   8  -5   16.63    0.50 
  -3   8  -5   22.66    0.70 
  -3   8  -5   23.18    0.66 
  -4   8  -5    0.52    0.16 
  -4   8  -5    0.30    0.14 
  -5   8  -5    0.44    0.17 
  -5   8  -5    0.69    0.18 
  -6   8  -5    0.70    0.19 
  -6   8  -5    0.44    0.19 
  -7   8  -5    8.91    0.45 
  -7   8  -5    8.18    0.42 
  -8   8  -5    0.07    0.21 
  -8   8  -5    0.24    0.21 
  -9   8  -5    2.77    0.30 
  -9   8  -5    2.54    0.29 
 -10   8  -5    0.48    0.24 
 -10   8  -5    0.34    0.22 
 -11   8  -5    0.78    0.24 
 -11   8  -5    0.56    0.28 
 -12   8  -5   -0.06    0.28 
 -13   8  -5    1.10    0.33 
 -14   8  -5    1.90    0.37 
 -15   8  -5    0.21    0.35 
  16   7  -5    0.82    0.30 
 -16  -7   5    0.26    0.33 
  15   7  -5    0.95    0.30 
 -15  -7   5    0.32    0.32 
  14   7  -5    0.05    0.25 
 -14  -7   5   -0.53    0.26 
  13   7  -5    0.50    0.28 
 -13  -7   5    0.37    0.27 
  12   7  -5    3.57    0.33 
 -12  -7   5    2.73    0.31 
  11   7  -5    0.05    0.22 
 -11  -7   5    0.08    0.22 
  10   7  -5    1.59    0.26 
 -10  -7   5    1.47    0.26 
   9   7  -5    2.43    0.28 
  -9  -7   5    2.55    0.25 
   8   7  -5    1.69    0.16 
   8   7  -5    1.46    0.24 
  -8  -7   5    1.92    0.23 
   7   7  -5    3.52    0.23 
  -7  -7   5    3.70    0.30 
   6   7  -5    0.36    0.11 
   6   7  -5    0.11    0.03 
  -6  -7   5    0.11    0.14 
   5   7  -5    9.56    0.35 
   5   7  -5    9.32    0.33 
   4   7  -5    0.53    0.12 
   4   7  -5    0.73    0.11 
   4   7  -5    0.78    0.16 
   3   7  -5    2.12    0.17 
   3   7  -5    2.05    0.20 
   2   7  -5    0.00    0.09 
   2   7  -5    0.15    0.14 
   1   7  -5   12.07    0.37 
   1   7  -5   12.72    0.44 
   0   7  -5    6.75    0.25 
   0   7  -5    7.08    0.34 
  -1   7  -5    0.13    0.10 
  -1   7  -5    0.10    0.14 
  -2   7  -5   12.40    0.40 
  -2   7  -5   12.24    0.44 
  -3   7  -5    0.83    0.14 
  -3   7  -5    0.82    0.15 
  -4   7  -5   16.40    0.52 
  -4   7  -5   16.08    0.55 
  -5   7  -5    0.23    0.15 
  -5   7  -5    0.28    0.17 
  -6   7  -5    0.04    0.17 
  -6   7  -5    0.35    0.19 
  -7   7  -5    2.34    0.25 
  -7   7  -5    1.95    0.26 
  -8   7  -5    1.25    0.25 
  -8   7  -5    1.27    0.23 
  -9   7  -5    0.06    0.23 
 -10   7  -5    0.10    0.25 
 -11   7  -5    9.11    0.48 
 -12   7  -5    0.25    0.26 
 -13   7  -5    0.14    0.29 
 -14   7  -5    0.51    0.33 
 -15   7  -5    2.10    0.40 
  16   6  -5   -0.02    0.28 
 -16  -6   5   -0.17    0.30 
  15   6  -5    5.07    0.42 
 -15  -6   5    4.27    0.41 
  14   6  -5    3.13    0.36 
 -14  -6   5    2.86    0.34 
  13   6  -5    0.35    0.26 
 -13  -6   5   -0.44    0.25 
  12   6  -5    6.56    0.42 
 -12  -6   5    6.04    0.40 
  11   6  -5   -0.06    0.23 
 -11  -6   5   -0.08    0.22 
  10   6  -5   -0.01    0.23 
 -10  -6   5    0.28    0.21 
   9   6  -5    4.18    0.34 
  -9  -6   5    4.59    0.37 
   8   6  -5    3.93    0.24 
  -8  -6   5    3.93    0.30 
   7   6  -5    8.70    0.31 
  -7  -6   5    8.99    0.37 
   6   6  -5    0.91    0.10 
   6   6  -5    0.84    0.15 
  -6  -6   5    0.58    0.15 
   5   6  -5   15.93    0.51 
   5   6  -5   16.63    0.53 
   5   6  -5   16.18    0.47 
   4   6  -5   52.74    1.41 
   4   6  -5   52.27    1.39 
   4   6  -5   52.39    1.38 
   3   6  -5   43.75    1.18 
   3   6  -5   42.68    1.14 
   2   6  -5    0.01    0.09 
   2   6  -5   -0.03    0.13 
   1   6  -5   18.49    0.58 
   1   6  -5   20.43    0.54 
   0   6  -5   10.85    0.34 
  -1   6  -5    0.19    0.11 
  -1   6  -5    0.87    0.11 
  -2   6  -5    0.08    0.11 
  -2   6  -5    0.08    0.12 
  -3   6  -5   29.49    0.83 
  -3   6  -5   30.41    0.85 
  -4   6  -5   38.48    1.06 
  -4   6  -5   38.95    1.07 
  -5   6  -5    6.60    0.31 
  -5   6  -5    6.30    0.33 
  -6   6  -5    2.29    0.21 
  -6   6  -5    2.49    0.23 
  -7   6  -5   -0.12    0.21 
  -8   6  -5    0.04    0.21 
  -9   6  -5    2.68    0.30 
 -10   6  -5   -0.08    0.24 
 -11   6  -5    0.20    0.25 
 -12   6  -5    0.28    0.28 
 -13   6  -5    0.45    0.29 
 -14   6  -5    0.59    0.31 
 -15   6  -5    1.84    0.36 
  16   5  -5    0.41    0.31 
 -16  -5   5   -0.28    0.31 
  15   5  -5    0.44    0.26 
 -15  -5   5    0.07    0.30 
  14   5  -5    0.46    0.27 
 -14  -5   5    0.65    0.29 
  13   5  -5    0.21    0.23 
 -13  -5   5    0.30    0.25 
  12   5  -5    0.29    0.22 
 -12  -5   5    0.02    0.25 
  11   5  -5    0.88    0.23 
 -11  -5   5    0.86    0.26 
  10   5  -5    6.29    0.43 
 -10  -5   5    6.75    0.39 
   9   5  -5    0.01    0.13 
  -9  -5   5    0.88    0.23 
   8   5  -5    0.59    0.11 
  -8  -5   5    0.56    0.18 
   7   5  -5    2.83    0.18 
  -7  -5   5    2.63    0.23 
   6   5  -5   10.12    0.37 
   6   5  -5    9.35    0.37 
   6   5  -5   10.00    0.31 
  -6  -5   5   10.00    0.39 
   5   5  -5   41.33    1.13 
   5   5  -5   41.74    1.16 
   5   5  -5   43.10    1.12 
   4   5  -5   11.35    0.40 
   4   5  -5   11.42    0.33 
   4   5  -5   11.19    0.38 
   3   5  -5   16.95    0.53 
   3   5  -5   17.57    0.50 
   2   5  -5   28.28    0.77 
   1   5  -5    1.26    0.11 
   1   5  -5    1.15    0.14 
   0   5  -5   61.36    1.59 
   0   5  -5   59.79    1.56 
  -1   5  -5  233.15    5.87 
  -1   5  -5  232.48    5.87 
  -2   5  -5    6.57    0.27 
  -2   5  -5    7.29    0.28 
  -4   5  -5   28.84    0.81 
  -4   5  -5   28.90    0.82 
  -5   5  -5    0.82    0.15 
  -5   5  -5    0.90    0.17 
  -6   5  -5    0.39    0.18 
  -7   5  -5    0.29    0.20 
  -8   5  -5   -0.60    0.20 
  -9   5  -5    2.54    0.30 
 -10   5  -5    0.71    0.26 
 -11   5  -5   -0.01    0.26 
 -12   5  -5    0.21    0.27 
 -13   5  -5    1.24    0.32 
 -14   5  -5    0.39    0.29 
 -15   5  -5    0.18    0.32 
 -16   5  -5    1.41    0.39 
  17   4  -5    0.10    0.32 
 -17  -4   5    0.07    0.34 
  16   4  -5    0.81    0.31 
 -16  -4   5    0.44    0.33 
  15   4  -5    0.76    0.28 
 -15  -4   5    0.51    0.32 
  14   4  -5    0.07    0.24 
 -14  -4   5   -0.13    0.25 
  13   4  -5    2.69    0.32 
 -13  -4   5    2.34    0.31 
  12   4  -5   20.54    0.73 
 -12  -4   5   19.59    0.71 
  11   4  -5    1.08    0.24 
 -11  -4   5    1.23    0.26 
  10   4  -5    0.13    0.21 
 -10  -4   5    0.23    0.21 
  -8  -4   5   18.95    0.62 
   7   4  -5    5.94    0.29 
  -7  -4   5    8.04    0.36 
   6   4  -5    3.00    0.15 
   6   4  -5    2.95    0.24 
   6   4  -5    2.95    0.21 
   5   4  -5    0.22    0.12 
   5   4  -5    0.12    0.13 
   5   4  -5    0.23    0.05 
   4   4  -5    7.11    0.30 
   4   4  -5    6.97    0.28 
   3   4  -5    1.62    0.14 
   2   4  -5    1.97    0.14 
   2   4  -5    1.73    0.15 
   1   4  -5    2.25    0.15 
   1   4  -5    2.21    0.18 
   0   4  -5    1.09    0.14 
   0   4  -5    1.14    0.13 
  -1   4  -5   27.74    0.76 
  -1   4  -5   27.73    0.76 
  -2   4  -5   16.42    0.49 
  -2   4  -5   16.61    0.49 
  -3   4  -5    2.07    0.15 
  -3   4  -5    2.06    0.17 
  -4   4  -5    3.25    0.22 
  -5   4  -5    2.18    0.21 
  -6   4  -5    3.64    0.28 
  -7   4  -5    0.83    0.21 
  -8   4  -5    1.06    0.24 
  -9   4  -5    0.56    0.24 
 -10   4  -5    7.68    0.46 
 -11   4  -5    1.12    0.28 
 -12   4  -5    1.30    0.29 
 -13   4  -5    0.07    0.29 
 -14   4  -5    0.04    0.29 
 -15   4  -5    1.67    0.35 
 -16   4  -5   -0.34    0.32 
 -17  -3   5   -0.20    0.31 
  16   3  -5    1.10    0.32 
 -16  -3   5    1.56    0.34 
  15   3  -5    2.07    0.33 
 -15  -3   5    1.74    0.34 
  14   3  -5    1.94    0.31 
 -14  -3   5    1.47    0.32 
  13   3  -5    1.33    0.27 
 -13  -3   5    1.19    0.28 
  12   3  -5   10.93    0.50 
 -12  -3   5   10.79    0.51 
  11   3  -5   24.26    0.81 
 -11  -3   5   22.99    0.80 
 -10  -3   5    2.85    0.27 
   7   3  -5    8.73    0.36 
  -7  -3   5    9.38    0.37 
   6   3  -5    1.63    0.17 
   6   3  -5    1.65    0.17 
   5   3  -5   11.07    0.39 
   5   3  -5   11.74    0.40 
   4   3  -5    0.00    0.06 
   4   3  -5    0.21    0.11 
   3   3  -5   16.13    0.48 
   3   3  -5   15.91    0.47 
   2   3  -5    1.83    0.14 
   2   3  -5    2.19    0.16 
   1   3  -5    2.24    0.16 
   1   3  -5    2.15    0.16 
   0   3  -5   36.37    0.96 
   0   3  -5   35.49    0.95 
   0  -3   5   36.74    0.99 
  -1   3  -5   40.08    1.05 
  -1   3  -5   39.13    1.04 
   1  -3   5   39.46    1.09 
  -2   3  -5    3.68    0.22 
  -2   3  -5    3.71    0.20 
   2  -3   5    3.11    0.26 
  -4   3  -5    6.73    0.31 
   4  -3   5    7.30    0.30 
  -5   3  -5   18.39    0.59 
   5  -3   5   18.52    0.61 
  -6   3  -5    0.57    0.18 
   6  -3   5    0.24    0.17 
  -7   3  -5    4.54    0.33 
  -8   3  -5    0.86    0.23 
  -9   3  -5    1.56    0.27 
 -10   3  -5    1.95    0.29 
 -11   3  -5    0.22    0.24 
 -12   3  -5    0.53    0.27 
 -13   3  -5    0.64    0.28 
 -14   3  -5    0.51    0.29 
 -15   3  -5    0.48    0.34 
 -16   3  -5    1.31    0.38 
 -17  -2   5    0.27    0.32 
 -16  -2   5    0.08    0.29 
  15   2  -5    0.26    0.25 
 -15  -2   5    0.23    0.28 
  14   2  -5    1.12    0.28 
 -14  -2   5    1.04    0.29 
  13   2  -5    2.37    0.29 
 -13  -2   5    2.12    0.30 
  12   2  -5    0.48    0.22 
 -12  -2   5    0.78    0.26 
  11   2  -5   -0.10    0.20 
 -11  -2   5    0.04    0.24 
   8   2  -5   11.35    0.44 
  -8  -2   5   12.21    0.46 
   7   2  -5    3.48    0.27 
   7   2  -5    3.55    0.24 
  -7  -2   5    3.50    0.26 
   6   2  -5    2.78    0.22 
   6   2  -5    3.04    0.21 
   5   2  -5   31.21    0.87 
   5   2  -5   31.64    0.87 
   4   2  -5    7.78    0.28 
   4   2  -5    7.26    0.28 
   3   2  -5    0.68    0.11 
   3   2  -5    0.62    0.11 
   2   2  -5    5.64    0.23 
   2   2  -5    5.49    0.22 
  -2  -2   5    5.80    0.20 
   1   2  -5   34.13    0.91 
   1   2  -5   35.09    0.90 
  -1  -2   5   34.53    0.93 
   0   2  -5    0.22    0.10 
   0   2  -5    0.36    0.08 
   0  -2   5    0.36    0.10 
  -1   2  -5   31.14    0.79 
  -1   2  -5   28.82    0.82 
   1  -2   5   30.29    0.85 
  -2   2  -5    0.40    0.09 
  -2   2  -5    0.28    0.11 
   2  -2   5    0.37    0.13 
   4  -2   5   24.07    0.73 
   5  -2   5   85.68    2.32 
  -6   2  -5    0.06    0.07 
   6  -2   5    0.90    0.17 
   8  -2   5    2.64    0.28 
  -9   2  -5   -0.22    0.14 
   9  -2   5    0.06    0.21 
 -10   2  -5   -0.21    0.23 
 -11   2  -5   -0.09    0.25 
 -12   2  -5    0.02    0.26 
 -13   2  -5    0.80    0.31 
 -14   2  -5    1.51    0.33 
 -15   2  -5    0.82    0.35 
 -16   2  -5    0.83    0.36 
 -17  -1   5    0.14    0.31 
 -16  -1   5    0.29    0.29 
 -15  -1   5   -0.13    0.25 
 -14  -1   5    1.41    0.30 
  13   1  -5   -0.28    0.21 
 -13  -1   5    0.08    0.23 
  12   1  -5    3.19    0.29 
 -12  -1   5    3.13    0.31 
  11   1  -5    0.09    0.20 
 -11  -1   5    0.11    0.22 
  10   1  -5   -0.02    0.05 
 -10  -1   5    0.01    0.07 
   9   1  -5    0.01    0.05 
  -9  -1   5    0.05    0.07 
   8   1  -5   18.50    0.62 
  -8  -1   5   20.61    0.63 
   7   1  -5   50.43    1.38 
  -7  -1   5   51.78    1.38 
   5   1  -5    0.54    0.09 
   3   1  -5   40.04    1.04 
  -3  -1   5   38.66    1.04 
   2   1  -5    0.89    0.09 
   2   1  -5    0.57    0.08 
  -2  -1   5    0.88    0.08 
   1   1  -5    1.44    0.11 
   1   1  -5    1.22    0.10 
  -1  -1   5    1.43    0.10 
   0   1  -5    6.12    0.23 
   0   1  -5    6.35    0.19 
   0  -1   5    6.53    0.27 
  -1   1  -5   85.85    2.19 
  -1   1  -5   85.36    2.15 
   1  -1   5   84.92    2.27 
   2  -1   5    0.02    0.05 
  -3   1  -5    0.03    0.06 
   3  -1   5    0.00    0.06 
  -4   1  -5    0.44    0.14 
   4  -1   5    0.08    0.14 
  -5   1  -5    1.98    0.19 
   5  -1   5    1.66    0.19 
  -6   1  -5    5.50    0.32 
   6  -1   5    5.30    0.35 
  -7   1  -5    0.61    0.17 
   7  -1   5    0.65    0.19 
  -9   1  -5   12.26    0.53 
   9  -1   5   12.20    0.53 
 -10   1  -5    1.65    0.28 
  10  -1   5    0.98    0.25 
 -11   1  -5    5.23    0.41 
 -12   1  -5    0.15    0.26 
 -13   1  -5    0.84    0.29 
 -14   1  -5    0.18    0.31 
 -15   1  -5    0.28    0.31 
 -17   0   5    0.24    0.30 
 -16   0   5   -0.27    0.27 
 -15   0   5    0.25    0.28 
 -14   0   5    0.22    0.27 
 -13   0   5   -0.08    0.22 
 -12   0   5    5.27    0.38 
  11   0  -5    0.03    0.17 
 -11   0   5    0.31    0.21 
  10   0  -5    0.08    0.07 
 -10   0   5    0.00    0.06 
   9   0  -5    0.72    0.11 
   8   0  -5    0.72    0.16 
  -8   0   5    0.13    0.13 
   7   0  -5  114.23    2.84 
   7   0  -5  112.25    2.85 
  -7   0   5  103.36    2.84 
   6   0  -5   36.08    0.98 
   6   0  -5   35.15    0.98 
   5   0  -5    0.00    0.06 
   4   0  -5    0.04    0.10 
   4   0  -5   -0.08    0.09 
   3   0  -5  213.05    5.41 
   3   0  -5  213.91    5.42 
   2   0  -5    1.41    0.10 
   2   0  -5    1.48    0.13 
  -2   0   5    1.38    0.10 
   1   0  -5    1.97    0.13 
   1   0  -5    1.94    0.11 
  -1   0   5    2.01    0.17 
   0   0  -5   19.36    0.54 
   0   0   5   18.96    0.57 
  -1   0  -5   97.04    2.47 
  -1   0  -5  100.97    2.51 
   1   0   5   96.58    2.60 
  -3   0  -5   -0.07    0.08 
   3   0   5   -0.10    0.08 
  -4   0  -5    8.04    0.34 
   4   0   5    8.16    0.38 
  -5   0  -5   23.63    0.72 
   5   0   5   23.70    0.74 
  -6   0  -5   38.46    1.11 
   6   0   5   39.12    1.13 
  -7   0  -5    6.14    0.36 
   7   0   5    5.70    0.39 
  -8   0  -5    0.46    0.23 
   8   0   5   -0.13    0.20 
  -9   0  -5   10.78    0.52 
   9   0   5   11.54    0.52 
 -10   0  -5    2.94    0.32 
  10   0   5    2.49    0.28 
 -11   0  -5   -0.04    0.26 
  11   0   5   -0.13    0.24 
 -12   0  -5    0.01    0.26 
 -13   0  -5    0.09    0.30 
 -14   0  -5    0.85    0.32 
 -15   0  -5    1.22    0.38 
 -17   1   5    0.63    0.32 
 -16   1   5    0.10    0.28 
 -15   1   5   -0.67    0.24 
 -14   1   5    8.81    0.49 
 -13   1   5    0.49    0.24 
 -12   1   5    0.05    0.22 
 -11   1   5    0.01    0.21 
 -10   1   5    0.92    0.22 
  -9   1   5    0.59    0.19 
   8  -1  -5    6.70    0.33 
  -8   1   5    6.32    0.36 
   7  -1  -5    1.92    0.18 
  -7   1   5    2.29    0.20 
   6  -1  -5   35.60    0.97 
   6  -1  -5   34.95    0.98 
   4  -1  -5    5.56    0.24 
   3  -1  -5   66.28    1.71 
   2  -1  -5  334.00    8.41 
  -2   1   5  330.30    8.73 
   1  -1  -5   34.57    0.92 
  -1   1   5   35.18    0.96 
   0  -1  -5   16.49    0.49 
   0   1   5   17.27    0.51 
   0   1   5   16.79    0.43 
  -1  -1  -5   22.36    0.62 
   1   1   5   21.89    0.57 
  -2  -1  -5   20.26    0.58 
   2   1   5   19.92    0.54 
   3   1   5    4.19    0.26 
   3   1   5    4.25    0.19 
  -4  -1  -5    0.39    0.15 
   4   1   5    0.33    0.10 
   4   1   5    0.14    0.14 
  -5  -1  -5    0.18    0.16 
   5   1   5    0.00    0.15 
   5   1   5    0.22    0.11 
  -6  -1  -5    7.68    0.39 
   6   1   5    7.78    0.32 
   6   1   5    7.69    0.38 
  -7  -1  -5    1.46    0.24 
   7   1   5    1.31    0.23 
   7   1   5    1.28    0.18 
  -8  -1  -5    1.48    0.27 
   8   1   5    1.51    0.26 
   8   1   5    1.71    0.21 
  -9  -1  -5    1.29    0.27 
   9   1   5    1.14    0.27 
   9   1   5    1.69    0.21 
 -10  -1  -5    9.57    0.50 
  10   1   5   10.28    0.52 
 -11  -1  -5    0.02    0.25 
  11   1   5    0.22    0.22 
 -12  -1  -5    4.38    0.41 
  12   1   5    4.30    0.35 
 -13  -1  -5    0.25    0.29 
  13   1   5    0.12    0.24 
 -14  -1  -5    0.68    0.32 
 -15  -1  -5    0.66    0.34 
 -17   2   5    0.67    0.34 
 -16   2   5    0.77    0.33 
 -15   2   5    1.27    0.32 
 -14   2   5    3.79    0.38 
 -13   2   5    0.87    0.26 
 -12   2   5    0.21    0.24 
 -11   2   5    3.95    0.33 
 -10   2   5    0.68    0.21 
  -9   2   5    3.64    0.30 
  -8   2   5    3.97    0.27 
  -7   2   5    5.51    0.29 
   6  -2  -5   14.08    0.47 
   4  -2  -5    1.34    0.13 
   3  -2  -5    0.06    0.10 
   2  -2  -5   63.23    1.63 
   1  -2  -5    5.42    0.22 
  -1   2   5    5.33    0.28 
  -1   2   5    5.52    0.20 
   0  -2  -5   13.27    0.41 
   0   2   5   13.90    0.38 
  -1  -2  -5   -0.11    0.11 
   1   2   5    0.07    0.08 
   1   2   5   -0.02    0.04 
  -2  -2  -5    1.85    0.15 
   2   2   5    1.48    0.11 
  -3  -2  -5    0.22    0.12 
   3   2   5    0.94    0.15 
   3   2   5    0.67    0.10 
  -4  -2  -5    9.05    0.35 
   4   2   5    8.44    0.31 
   4   2   5    8.94    0.38 
  -5  -2  -5    0.95    0.18 
   5   2   5    0.49    0.17 
   5   2   5    0.63    0.13 
  -6  -2  -5    0.93    0.21 
   6   2   5    1.18    0.16 
   6   2   5    1.03    0.20 
  -7  -2  -5    1.52    0.23 
   7   2   5    1.24    0.18 
   7   2   5    1.12    0.22 
  -8  -2  -5    8.72    0.44 
   8   2   5    8.56    0.39 
   8   2   5    8.42    0.48 
  -9  -2  -5    0.59    0.24 
   9   2   5    0.19    0.23 
   9   2   5    0.26    0.20 
 -10  -2  -5    0.36    0.25 
  10   2   5    0.10    0.19 
  10   2   5    0.07    0.22 
 -11  -2  -5    0.46    0.28 
  11   2   5    0.86    0.26 
 -12  -2  -5    1.81    0.34 
  12   2   5    1.72    0.29 
 -13  -2  -5    0.00    0.30 
  13   2   5    0.15    0.27 
 -14  -2  -5    0.28    0.31 
 -15  -2  -5    0.12    0.35 
 -17   3   5   -0.20    0.31 
 -16   3   5   -0.54    0.26 
 -15   3   5   -0.33    0.28 
 -14   3   5   -0.31    0.24 
 -13   3   5   10.66    0.52 
 -12   3   5    0.83    0.27 
 -11   3   5    0.64    0.24 
 -10   3   5   -0.14    0.21 
  -9   3   5    3.11    0.26 
  -8   3   5    0.39    0.18 
  -7   3   5    4.18    0.26 
   6  -3  -5   45.61    1.23 
  -6   3   5   45.66    1.23 
   5  -3  -5    0.13    0.06 
   4  -3  -5   18.83    0.54 
   3  -3  -5    1.41    0.12 
   2  -3  -5    0.44    0.10 
  -2   3   5    0.42    0.11 
   1  -3  -5  160.12    4.05 
  -1   3   5  161.04    4.22 
  -1   3   5  160.56    4.05 
   0  -3  -5   10.78    0.34 
   0   3   5   10.45    0.32 
  -1  -3  -5   38.48    1.01 
   1   3   5   37.44    0.99 
  -2  -3  -5    1.03    0.13 
   2   3   5    1.04    0.11 
   2   3   5    1.01    0.15 
   3   3   5   12.69    0.40 
   3   3   5   13.53    0.47 
  -4  -3  -5    3.82    0.25 
   4   3   5    3.47    0.20 
   4   3   5    4.03    0.28 
  -5  -3  -5    0.75    0.17 
   5   3   5    1.04    0.20 
   5   3   5    1.09    0.15 
  -6  -3  -5    0.09    0.19 
   6   3   5   -0.03    0.15 
   6   3   5    0.07    0.18 
  -7  -3  -5    1.14    0.24 
   7   3   5    0.79    0.22 
   7   3   5    0.60    0.17 
  -8  -3  -5    0.71    0.23 
   8   3   5    0.61    0.19 
   8   3   5    0.60    0.24 
  -9  -3  -5    1.48    0.27 
   9   3   5    1.60    0.27 
   9   3   5    2.10    0.23 
 -10  -3  -5    2.86    0.31 
  10   3   5    2.86    0.32 
  10   3   5    2.81    0.27 
 -11  -3  -5    1.33    0.30 
  11   3   5    1.67    0.25 
  11   3   5    0.72    0.27 
 -12  -3  -5    0.40    0.29 
  12   3   5    0.84    0.25 
  12   3   5    0.39    0.27 
 -13  -3  -5    0.20    0.31 
  13   3   5   -0.07    0.26 
 -14  -3  -5   -0.06    0.31 
  14   3   5    0.49    0.29 
 -15  -3  -5   -0.03    0.35 
 -17   4   5    0.19    0.31 
 -16   4   5    0.64    0.32 
 -15   4   5    0.88    0.31 
 -14   4   5    0.47    0.28 
 -13   4   5    0.35    0.26 
 -12   4   5    1.60    0.27 
 -11   4   5    4.24    0.34 
 -10   4   5    4.17    0.31 
  -9   4   5    0.48    0.19 
  -8   4   5    1.61    0.21 
  -7   4   5    1.13    0.18 
   6  -4  -5   58.18    1.56 
  -6   4   5   59.69    1.56 
   5  -4  -5    0.00    0.06 
   4  -4  -5   31.52    0.85 
   3  -4  -5    0.93    0.10 
  -3   4   5    0.79    0.12 
   2  -4  -5    0.58    0.09 
  -2   4   5    0.45    0.11 
   1  -4  -5   31.75    0.83 
  -1   4   5   31.42    0.85 
   0  -4  -5   22.99    0.62 
   0   4   5   22.03    0.62 
  -1  -4  -5    8.18    0.29 
   1   4   5    7.90    0.34 
   1   4   5    8.07    0.29 
  -2  -4  -5   20.95    0.61 
   2   4   5   22.29    0.68 
   2   4   5   20.67    0.60 
  -3  -4  -5    5.70    0.28 
   3   4   5    6.61    0.33 
   3   4   5    7.03    0.27 
  -4  -4  -5    2.37    0.20 
   4   4   5    2.48    0.17 
   4   4   5    2.33    0.20 
  -5  -4  -5   -0.06    0.17 
   5   4   5    0.05    0.19 
   5   4   5    0.06    0.14 
  -6  -4  -5    0.75    0.21 
   6   4   5    0.33    0.21 
   6   4   5    0.34    0.16 
  -7  -4  -5    0.62    0.22 
   7   4   5    1.12    0.19 
   7   4   5    0.85    0.24 
  -8  -4  -5    0.26    0.24 
   8   4   5   -0.07    0.24 
   8   4   5    0.25    0.19 
  -9  -4  -5    1.57    0.27 
   9   4   5    1.50    0.23 
   9   4   5    1.62    0.28 
 -10  -4  -5    0.86    0.28 
  10   4   5    0.92    0.27 
  10   4   5    0.87    0.22 
 -11  -4  -5    0.67    0.28 
  11   4   5    0.43    0.22 
  11   4   5    0.54    0.27 
 -12  -4  -5   -0.06    0.29 
  12   4   5    0.11    0.23 
  12   4   5   -0.12    0.25 
 -13  -4  -5    0.02    0.30 
  13   4   5   -0.03    0.24 
  13   4   5   -0.09    0.27 
 -14  -4  -5    3.64    0.41 
 -17   5   5   -0.22    0.32 
 -16   5   5    0.29    0.31 
 -15   5   5    1.42    0.31 
 -14   5   5    0.10    0.25 
 -13   5   5    3.03    0.32 
 -12   5   5    2.57    0.29 
 -11   5   5    1.00    0.25 
 -10   5   5    1.05    0.24 
  -9   5   5    0.74    0.21 
  -8   5   5    2.80    0.24 
  -7   5   5   -0.02    0.15 
  -6   5   5   12.49    0.43 
   5  -5  -5   -0.07    0.06 
   4  -5  -5  114.03    2.91 
  -4   5   5  114.44    2.94 
   3  -5  -5   15.63    0.46 
  -3   5   5   16.28    0.50 
   2  -5  -5   14.12    0.40 
  -2   5   5   13.45    0.44 
   1  -5  -5  102.29    2.61 
  -1   5   5  103.57    2.63 
   0  -5  -5    0.80    0.10 
   0   5   5    0.62    0.12 
   0   5   5    0.64    0.14 
  -1  -5  -5    0.09    0.10 
   1   5   5   -0.06    0.11 
   1   5   5    0.06    0.13 
  -2  -5  -5   12.59    0.40 
   2   5   5   12.31    0.40 
   2   5   5   11.93    0.45 
  -3  -5  -5    8.75    0.35 
   3   5   5    9.78    0.40 
   3   5   5   10.17    0.36 
  -4  -5  -5    0.77    0.16 
   4   5   5    0.66    0.15 
   4   5   5    0.90    0.19 
  -5  -5  -5    2.32    0.23 
   5   5   5    2.77    0.26 
   5   5   5    2.87    0.22 
  -6  -5  -5    9.55    0.44 
   6   5   5    9.29    0.40 
   6   5   5   10.23    0.50 
  -7  -5  -5    8.95    0.43 
   7   5   5    8.68    0.40 
   7   5   5    9.19    0.47 
  -8  -5  -5    0.80    0.26 
   8   5   5    1.33    0.26 
   8   5   5    1.37    0.22 
  -9  -5  -5    1.94    0.28 
   9   5   5    2.26    0.30 
   9   5   5    2.03    0.25 
 -10  -5  -5    0.06    0.24 
  10   5   5   -0.02    0.20 
  10   5   5    0.16    0.25 
 -11  -5  -5   -0.20    0.27 
  11   5   5    0.11    0.22 
  11   5   5    0.03    0.26 
 -12  -5  -5    0.30    0.30 
  12   5   5    0.81    0.28 
  12   5   5    0.75    0.25 
 -13  -5  -5    2.35    0.38 
  13   5   5    2.82    0.36 
  13   5   5    2.47    0.32 
 -14  -5  -5    0.11    0.33 
 -17   6   5   -0.07    0.30 
 -16   6   5    0.72    0.32 
 -15   6   5    0.51    0.30 
 -14   6   5    0.33    0.26 
 -13   6   5    0.29    0.24 
 -12   6   5    0.12    0.22 
 -11   6   5    0.52    0.23 
 -10   6   5    0.94    0.24 
  -9   6   5    1.54    0.23 
  -8   6   5   12.26    0.45 
  -7   6   5    1.70    0.19 
  -6   6   5   15.31    0.50 
  -5   6   5    9.33    0.38 
  -5   6   5    9.16    0.33 
   4  -6  -5    4.68    0.22 
  -4   6   5    4.06    0.28 
   3  -6  -5   20.12    0.55 
  -3   6   5   19.71    0.60 
   2  -6  -5    8.35    0.27 
  -2   6   5    8.54    0.34 
   1  -6  -5   59.86    1.53 
  -1   6   5   59.29    1.57 
   0  -6  -5   31.82    0.84 
   0   6   5   31.11    0.88 
   0   6   5   32.61    0.95 
  -1  -6  -5    0.50    0.11 
   1   6   5    0.75    0.15 
   1   6   5    0.59    0.15 
  -2  -6  -5    0.72    0.13 
   2   6   5    0.95    0.15 
   2   6   5    1.20    0.17 
  -3  -6  -5   14.80    0.49 
   3   6   5   15.94    0.52 
   3   6   5   16.06    0.56 
  -4  -6  -5    0.03    0.16 
   4   6   5   -0.08    0.15 
   4   6   5    0.15    0.19 
  -5  -6  -5    2.80    0.24 
   5   6   5    2.63    0.24 
   5   6   5    2.44    0.22 
  -6  -6  -5    7.18    0.39 
   6   6   5    7.86    0.47 
   6   6   5    7.20    0.37 
  -7  -6  -5    0.99    0.24 
   7   6   5    0.90    0.21 
   7   6   5    1.05    0.24 
  -8  -6  -5    3.08    0.29 
   8   6   5    2.81    0.31 
   8   6   5    3.06    0.27 
  -9  -6  -5    0.09    0.24 
   9   6   5   -0.06    0.19 
   9   6   5    0.01    0.22 
 -10  -6  -5    0.50    0.24 
  10   6   5    0.30    0.22 
  10   6   5    0.44    0.26 
 -11  -6  -5    1.67    0.32 
  11   6   5    1.67    0.31 
  11   6   5    1.58    0.26 
 -12  -6  -5    0.58    0.31 
  12   6   5    0.77    0.30 
  12   6   5    0.97    0.26 
 -13  -6  -5    0.95    0.34 
  13   6   5    0.72    0.28 
 -14  -6  -5    0.34    0.36 
 -17   7   5    0.02    0.34 
 -16   7   5    0.00    0.30 
 -15   7   5   -0.49    0.27 
 -14   7   5    4.12    0.38 
 -13   7   5   -0.02    0.25 
 -12   7   5    0.54    0.25 
 -11   7   5    0.10    0.22 
 -10   7   5    1.22    0.24 
  -9   7   5    1.21    0.22 
  -8   7   5   28.06    0.83 
  -7   7   5   -0.07    0.15 
  -6   7   5    8.71    0.35 
  -6   7   5    8.64    0.42 
  -5   7   5    2.34    0.17 
  -5   7   5    2.08    0.21 
   4  -7  -5   22.76    0.62 
  -4   7   5   21.47    0.67 
   3  -7  -5    0.22    0.09 
  -3   7   5    0.02    0.14 
   2  -7  -5    6.65    0.23 
  -2   7   5    6.72    0.32 
   1  -7  -5   20.33    0.56 
  -1   7   5   20.96    0.63 
   0  -7  -5   15.97    0.46 
   0   7   5   16.40    0.52 
   0   7   5   16.49    0.58 
  -1  -7  -5    0.46    0.11 
   1   7   5    0.62    0.15 
   1   7   5    0.72    0.17 
  -2  -7  -5    0.44    0.13 
   2   7   5    0.20    0.15 
   2   7   5    0.24    0.17 
  -3  -7  -5    1.41    0.17 
   3   7   5    1.43    0.22 
   3   7   5    1.42    0.19 
  -4  -7  -5    6.89    0.34 
   4   7   5    6.73    0.37 
   4   7   5    7.27    0.43 
  -5  -7  -5    0.34    0.18 
   5   7   5    0.33    0.19 
   5   7   5    0.35    0.21 
  -6  -7  -5    1.99    0.24 
   6   7   5    1.84    0.26 
   6   7   5    1.57    0.23 
  -7  -7  -5    0.09    0.22 
   7   7   5    0.05    0.19 
   7   7   5    0.15    0.24 
  -8  -7  -5    0.00    0.22 
   8   7   5   -0.02    0.22 
   8   7   5    0.17    0.20 
  -9  -7  -5    0.38    0.24 
   9   7   5   -0.05    0.20 
   9   7   5    0.17    0.24 
 -10  -7  -5    0.37    0.27 
  10   7   5   -0.04    0.27 
  10   7   5   -0.21    0.21 
 -11  -7  -5    0.15    0.27 
  11   7   5    0.03    0.23 
  11   7   5    0.10    0.27 
 -12  -7  -5    0.59    0.31 
  12   7   5    0.16    0.28 
  12   7   5    0.47    0.25 
 -13  -7  -5   -0.15    0.32 
 -16   8   5    2.57    0.38 
 -15   8   5    0.67    0.30 
 -14   8   5    0.65    0.29 
 -13   8   5    1.40    0.29 
 -12   8   5   -0.19    0.22 
 -11   8   5    0.31    0.23 
 -10   8   5    3.40    0.29 
  -9   8   5    0.28    0.20 
  -8   8   5    0.66    0.20 
  -8   8   5    0.88    0.23 
  -7   8   5    3.24    0.23 
  -7   8   5    3.02    0.29 
  -6   8   5    0.86    0.16 
  -6   8   5    0.89    0.20 
  -5   8   5    0.11    0.12 
  -5   8   5   -0.04    0.18 
  -4   8   5    4.94    0.33 
  -4   8   5    5.20    0.23 
   3  -8  -5    0.26    0.09 
  -3   8   5    0.11    0.15 
   2  -8  -5   -0.09    0.07 
  -2   8   5    0.14    0.16 
   1  -8  -5    4.25    0.17 
  -1   8   5    4.78    0.30 
   0  -8  -5    1.51    0.11 
   0   8   5    1.57    0.20 
   0   8   5    1.54    0.22 
  -1  -8  -5    1.12    0.12 
   1   8   5    1.14    0.21 
   1   8   5    1.30    0.19 
  -2  -8  -5    4.76    0.25 
   2   8   5    5.07    0.33 
   2   8   5    5.25    0.39 
  -3  -8  -5    2.34    0.18 
   3   8   5    2.23    0.26 
   3   8   5    2.36    0.24 
  -4  -8  -5   10.91    0.42 
   4   8   5   11.35    0.46 
   4   8   5   10.80    0.49 
  -5  -8  -5    9.56    0.43 
   5   8   5   10.06    0.52 
   5   8   5    9.96    0.44 
  -6  -8  -5    1.27    0.23 
   6   8   5    1.08    0.26 
   6   8   5    0.83    0.23 
  -7  -8  -5    0.15    0.21 
   7   8   5    0.24    0.20 
   7   8   5    0.11    0.22 
  -8  -8  -5    0.87    0.25 
   8   8   5    0.92    0.27 
   8   8   5    0.82    0.23 
  -9  -8  -5   -0.05    0.23 
   9   8   5    0.23    0.23 
   9   8   5    0.66    0.28 
 -10  -8  -5    0.10    0.26 
  10   8   5   -0.15    0.22 
  10   8   5   -0.02    0.27 
 -11  -8  -5    1.13    0.31 
  11   8   5    1.30    0.27 
  11   8   5    1.47    0.32 
 -12  -8  -5    0.03    0.28 
 -13  -8  -5    0.12    0.32 
 -16   9   5    1.35    0.35 
 -15   9   5    2.02    0.32 
 -14   9   5    1.03    0.29 
 -13   9   5   -0.18    0.24 
 -12   9   5    0.29    0.25 
 -11   9   5    5.89    0.39 
 -10   9   5    0.06    0.24 
 -10   9   5   -0.17    0.21 
  -9   9   5    7.95    0.39 
  -9   9   5    8.21    0.49 
  -8   9   5    4.86    0.33 
  -8   9   5    4.81    0.39 
  -7   9   5    1.45    0.26 
  -7   9   5    1.35    0.18 
  -6   9   5    0.98    0.22 
  -6   9   5    1.24    0.17 
  -5   9   5    0.16    0.13 
  -5   9   5   -0.04    0.18 
  -4   9   5    1.68    0.13 
  -4   9   5    2.09    0.24 
  -3   9   5    1.31    0.21 
  -3   9   5    1.29    0.11 
   2  -9  -5    1.81    0.13 
  -2   9   5    2.05    0.22 
   1  -9  -5    2.63    0.14 
  -1   9   5    2.51    0.23 
   0  -9  -5    1.25    0.10 
   0   9   5    1.17    0.21 
   0   9   5    1.11    0.21 
  -1  -9  -5    5.55    0.24 
   1   9   5    5.87    0.41 
   1   9   5    5.85    0.35 
  -2  -9  -5    3.47    0.22 
   2   9   5    2.57    0.26 
   2   9   5    3.20    0.26 
  -3  -9  -5    0.01    0.12 
   3   9   5    0.24    0.20 
   3   9   5    0.35    0.20 
  -4  -9  -5    4.46    0.30 
   4   9   5    4.76    0.36 
   4   9   5    4.73    0.35 
  -5  -9  -5   17.97    0.60 
   5   9   5   18.25    0.70 
   5   9   5   17.82    0.63 
  -6  -9  -5    0.40    0.19 
   6   9   5    0.13    0.21 
   6   9   5    0.36    0.24 
  -7  -9  -5    0.17    0.21 
   7   9   5    0.30    0.23 
   7   9   5   -0.20    0.21 
  -8  -9  -5    1.52    0.25 
   8   9   5    1.04    0.29 
   8   9   5    1.42    0.26 
  -9  -9  -5    2.23    0.29 
   9   9   5    2.13    0.33 
   9   9   5    2.47    0.29 
  10   9   5   -0.01    0.28 
  10   9   5    0.49    0.24 
  11   9   5    0.13    0.29 
 -16  10   5   -0.10    0.30 
 -15  10   5    0.08    0.29 
 -15  10   5    0.39    0.29 
 -14  10   5    0.46    0.30 
 -14  10   5   -0.03    0.27 
 -13  10   5    1.22    0.31 
 -13  10   5    1.22    0.28 
 -12  10   5    3.91    0.39 
 -12  10   5    3.03    0.32 
 -11  10   5    0.71    0.26 
 -11  10   5    0.73    0.24 
 -10  10   5    0.09    0.21 
 -10  10   5    0.03    0.24 
  -9  10   5   20.07    0.74 
  -9  10   5   18.99    0.65 
  -8  10   5    7.08    0.43 
  -8  10   5    5.87    0.36 
  -7  10   5    1.56    0.27 
  -7  10   5    1.59    0.20 
  -6  10   5   -0.20    0.20 
  -6  10   5    0.02    0.14 
  -5  10   5    5.69    0.37 
  -4  10   5    0.05    0.19 
  -3  10   5    0.49    0.20 
  -2  10   5    0.28    0.21 
  -1  10   5    0.10    0.20 
   0  10   5    0.98    0.23 
   0  10   5    1.62    0.22 
   1  10   5    0.56    0.21 
   1  10   5    0.64    0.22 
   2  10   5    0.69    0.23 
   2  10   5    0.42    0.22 
   3  10   5    0.33    0.23 
   3  10   5    0.43    0.22 
   4  10   5   24.38    0.86 
   4  10   5   24.98    0.80 
   5  10   5   18.48    0.72 
   5  10   5   18.99    0.67 
   6  10   5    2.85    0.29 
   6  10   5    2.61    0.29 
   7  10   5    0.30    0.22 
   7  10   5    0.26    0.26 
   8  10   5   -0.03    0.26 
   8  10   5    0.33    0.23 
   9  10   5    0.43    0.24 
   9  10   5   -0.40    0.27 
  10  10   5   -0.09    0.24 
  10  10   5   -0.69    0.28 
 -15  11   5    3.00    0.40 
 -14  11   5    2.92    0.37 
 -13  11   5    0.38    0.29 
 -12  11   5    0.64    0.30 
 -11  11   5    0.43    0.27 
 -10  11   5    0.76    0.27 
  -9  11   5    3.39    0.34 
  -8  11   5    7.25    0.43 
  -7  11   5    0.10    0.23 
  -6  11   5    0.18    0.22 
  -5  11   5    0.18    0.21 
  -4  11   5    0.87    0.24 
  -3  11   5    0.17    0.22 
  -2  11   5    1.26    0.25 
  -1  11   5    0.83    0.24 
   0  11   5    3.66    0.31 
   0  11   5    4.08    0.33 
   1  11   5    0.09    0.22 
   1  11   5    0.22    0.23 
   2  11   5   -0.22    0.22 
   2  11   5    0.24    0.21 
   3  11   5    3.94    0.31 
   3  11   5    3.60    0.33 
   4  11   5   15.82    0.60 
   4  11   5   14.99    0.65 
   5  11   5   18.96    0.76 
   5  11   5   21.08    0.71 
   6  11   5    1.30    0.26 
   6  11   5    0.88    0.28 
   7  11   5    0.04    0.23 
   7  11   5   -0.09    0.25 
   8  11   5   -0.14    0.28 
   8  11   5    0.40    0.24 
   9  11   5    3.79    0.35 
   9  11   5    3.77    0.39 
 -15  12   5    0.45    0.34 
 -14  12   5    0.07    0.29 
 -13  12   5   -0.25    0.29 
 -12  12   5    0.55    0.31 
 -11  12   5   -0.18    0.26 
 -10  12   5    4.09    0.38 
  -9  12   5    1.76    0.29 
  -8  12   5   14.11    0.60 
  -7  12   5    0.15    0.25 
  -6  12   5    1.35    0.26 
  -5  12   5   -0.05    0.21 
  -4  12   5   -0.04    0.21 
  -3  12   5    0.96    0.24 
  -2  12   5    2.57    0.29 
  -1  12   5    0.31    0.23 
  -1  12   5    0.12    0.22 
   0  12   5   -0.03    0.23 
   0  12   5    0.07    0.21 
   1  12   5    1.67    0.26 
   1  12   5    1.80    0.27 
   2  12   5    0.18    0.22 
   2  12   5    0.21    0.21 
   3  12   5    0.76    0.24 
   3  12   5    0.94    0.25 
   4  12   5    8.16    0.46 
   4  12   5    7.89    0.49 
   5  12   5    6.53    0.48 
   5  12   5    6.75    0.44 
   6  12   5    2.51    0.33 
   6  12   5    2.40    0.30 
   7  12   5   -0.32    0.25 
   7  12   5    0.18    0.24 
   8  12   5    0.75    0.27 
   8  12   5   -0.04    0.28 
   9  12   5   -0.22    0.29 
 -14  13   5   -0.38    0.30 
 -13  13   5    0.38    0.30 
 -12  13   5    0.72    0.30 
 -11  13   5    0.28    0.27 
 -10  13   5    1.60    0.31 
  -9  13   5    0.95    0.28 
  -8  13   5    9.99    0.52 
  -7  13   5    0.31    0.26 
  -6  13   5   -0.16    0.24 
  -5  13   5    0.46    0.25 
  -4  13   5    1.25    0.25 
  -3  13   5    2.45    0.30 
  -2  13   5    0.96    0.26 
  -1  13   5    0.36    0.23 
  -1  13   5    0.20    0.22 
   0  13   5    0.93    0.24 
   0  13   5    1.15    0.26 
   1  13   5    1.43    0.27 
   1  13   5    1.48    0.28 
   2  13   5   12.79    0.55 
   2  13   5   11.52    0.54 
   3  13   5    0.19    0.24 
   3  13   5    0.03    0.23 
   4  13   5    0.30    0.24 
   4  13   5    0.12    0.24 
   5  13   5    1.31    0.30 
   5  13   5    2.03    0.30 
   6  13   5    1.97    0.32 
   6  13   5    1.92    0.30 
   7  13   5   -0.24    0.27 
   7  13   5   -0.07    0.25 
   8  13   5    0.37    0.31 
 -13  14   5    0.13    0.31 
 -12  14   5    0.30    0.33 
 -11  14   5   -0.36    0.30 
 -10  14   5    3.99    0.40 
  -9  14   5    0.68    0.29 
  -8  14   5    4.83    0.42 
  -7  14   5    0.05    0.24 
  -6  14   5   -0.06    0.23 
  -5  14   5   -0.40    0.24 
  -4  14   5   -0.16    0.25 
  -3  14   5    0.72    0.26 
  -2  14   5    0.15    0.23 
  -1  14   5    0.08    0.24 
  -1  14   5    0.28    0.23 
   0  14   5    0.20    0.25 
   0  14   5   -0.11    0.21 
   1  14   5    0.05    0.25 
   1  14   5   -0.20    0.25 
   2  14   5    4.24    0.37 
   2  14   5    3.95    0.36 
   3  14   5    0.23    0.26 
   3  14   5    0.35    0.24 
   4  14   5    2.02    0.30 
   4  14   5    2.14    0.32 
   5  14   5    0.49    0.27 
   5  14   5    0.36    0.29 
   6  14   5    0.16    0.26 
   6  14   5    0.06    0.28 
   7  14   5    1.17    0.32 
   8  14   5   -0.20    0.32 
 -12  15   5   -0.22    0.31 
 -11  15   5    0.53    0.32 
 -10  15   5    0.78    0.31 
  -9  15   5    2.42    0.35 
  -8  15   5    0.63    0.28 
  -7  15   5    0.66    0.28 
  -6  15   5    0.72    0.26 
  -5  15   5    0.17    0.25 
  -4  15   5   -0.21    0.24 
  -3  15   5   -0.21    0.26 
  -2  15   5   -0.05    0.26 
  -1  15   5   -0.07    0.23 
  -1  15   5   -0.21    0.23 
   0  15   5    0.46    0.26 
   0  15   5    0.25    0.27 
   1  15   5   -0.17    0.25 
   1  15   5    0.22    0.27 
   2  15   5    2.46    0.33 
   2  15   5    2.74    0.34 
   3  15   5   -0.54    0.26 
   3  15   5    0.00    0.25 
   4  15   5   -0.15    0.25 
   4  15   5    0.08    0.27 
   5  15   5    0.34    0.28 
   5  15   5    0.26    0.30 
   6  15   5   -0.21    0.27 
   7  15   5   -0.26    0.30 
 -11  16   5   -0.05    0.33 
 -10  16   5    1.37    0.37 
  -9  16   5    0.67    0.33 
  -8  16   5    0.14    0.29 
  -7  16   5    1.38    0.31 
  -6  16   5    0.51    0.29 
  -5  16   5    0.06    0.28 
  -4  16   5    0.09    0.28 
  -3  16   5    1.65    0.32 
  -2  16   5    0.29    0.26 
  -2  16   5    0.18    0.24 
  -1  16   5    0.15    0.25 
  -1  16   5   -0.14    0.24 
   0  16   5   -0.15    0.25 
   0  16   5    0.43    0.24 
   1  16   5   -0.11    0.26 
   1  16   5    0.15    0.28 
   2  16   5    0.17    0.28 
   2  16   5   -0.13    0.27 
   3  16   5    0.15    0.28 
   3  16   5    0.14    0.28 
   4  16   5    0.48    0.31 
   4  16   5    1.36    0.32 
   5  16   5   -0.06    0.29 
   5  16   5   -0.01    0.30 
   6  16   5   -0.11    0.31 
 -10  17   5    1.75    0.40 
  -9  17   5    0.02    0.33 
  -8  17   5    0.35    0.31 
  -7  17   5   -0.35    0.29 
  -6  17   5    0.60    0.30 
  -5  17   5    0.20    0.28 
  -4  17   5   -0.10    0.29 
  -3  17   5    0.71    0.31 
  -2  17   5    1.53    0.29 
  -2  17   5    1.35    0.33 
  -1  17   5   -0.28    0.24 
  -1  17   5    0.02    0.27 
   0  17   5    0.13    0.27 
   0  17   5    0.13    0.29 
   1  17   5    1.31    0.33 
   1  17   5    1.10    0.29 
   2  17   5    1.97    0.35 
   2  17   5    1.52    0.34 
   3  17   5    0.08    0.30 
   3  17   5   -0.25    0.30 
   4  17   5    0.08    0.31 
  -8  18   5   -0.08    0.34 
  -7  18   5   -0.21    0.33 
  -6  18   5    0.19    0.33 
  -5  18   5    2.06    0.38 
  -4  18   5    0.67    0.33 
  -3  18   5    0.50    0.26 
  -3  18   5   -0.15    0.28 
  -2  18   5    0.16    0.28 
  -2  18   5    0.22    0.31 
  -1  18   5    0.18    0.31 
  -1  18   5    0.01    0.27 
   0  18   5    0.02    0.29 
   0  18   5    0.05    0.30 
   1  18   5    1.54    0.35 
   1  18   5    1.24    0.33 
   2  18   5   -0.46    0.29 
   2  18   5    0.18    0.29 
  -5  19   5   -0.34    0.33 
  -4  19   5   -0.05    0.33 
  -3  19   5    0.39    0.34 
  -3  19   5    0.34    0.30 
  -2  19   5    0.42    0.31 
  -2  19   5    0.24    0.30 
  -1  19   5    0.04    0.27 
   4  20  -6    0.69    0.37 
   3  20  -6    0.84    0.37 
   2  20  -6   -0.19    0.30 
   1  20  -6    1.26    0.34 
   0  20  -6    0.38    0.33 
  -1  20  -6   -0.07    0.29 
  -2  20  -6   -0.49    0.30 
  -3  20  -6    0.14    0.30 
  -4  20  -6   -0.39    0.29 
  -5  20  -6   -0.21    0.33 
  -6  20  -6   -0.53    0.29 
   6  19  -6    0.34    0.33 
   5  19  -6    0.95    0.36 
   4  19  -6    0.75    0.33 
   3  19  -6   -0.24    0.29 
   2  19  -6    0.93    0.34 
   1  19  -6    0.51    0.30 
   0  19  -6    0.79    0.30 
  -1  19  -6   -0.01    0.27 
  -2  19  -6    0.16    0.30 
  -3  19  -6    0.22    0.29 
  -4  19  -6    0.12    0.29 
  -5  19  -6   -0.19    0.28 
  -6  19  -6   -0.04    0.32 
  -7  19  -6    0.19    0.35 
  -8  19  -6    0.08    0.31 
   7  18  -6    0.10    0.34 
   6  18  -6    0.40    0.32 
   5  18  -6   -0.33    0.31 
   4  18  -6    1.54    0.33 
   3  18  -6    0.73    0.30 
   2  18  -6    0.25    0.30 
   1  18  -6    0.23    0.27 
   0  18  -6   -0.28    0.25 
  -1  18  -6    0.57    0.30 
  -2  18  -6   -0.13    0.28 
  -3  18  -6    1.24    0.31 
  -4  18  -6    0.37    0.30 
  -5  18  -6    1.17    0.33 
  -6  18  -6   -0.20    0.27 
  -7  18  -6    0.25    0.31 
  -8  18  -6    1.72    0.34 
  -9  18  -6    0.95    0.35 
   9  17  -6   -0.32    0.31 
   8  17  -6    1.19    0.33 
   7  17  -6    0.71    0.32 
   6  17  -6    0.60    0.32 
   5  17  -6    3.38    0.38 
   4  17  -6    0.53    0.29 
   3  17  -6    0.58    0.29 
   2  17  -6    1.31    0.31 
   1  17  -6    1.79    0.31 
   0  17  -6    1.93    0.33 
  -1  17  -6    1.25    0.29 
  -2  17  -6    0.76    0.27 
  -3  17  -6    2.45    0.33 
  -4  17  -6   -0.15    0.25 
  -5  17  -6    0.67    0.29 
  -6  17  -6    0.17    0.28 
  -7  17  -6    0.60    0.30 
  -8  17  -6   -0.20    0.28 
  -9  17  -6    0.70    0.31 
 -10  17  -6   -0.53    0.29 
  10  16  -6   -0.01    0.30 
   9  16  -6    0.60    0.32 
   8  16  -6    0.32    0.29 
   7  16  -6   -0.25    0.27 
   6  16  -6    1.32    0.31 
   5  16  -6    2.37    0.34 
   4  16  -6    2.98    0.35 
   3  16  -6    0.47    0.27 
   2  16  -6    0.27    0.28 
   1  16  -6    1.24    0.27 
   0  16  -6   -0.06    0.23 
  -1  16  -6    2.30    0.32 
  -2  16  -6    0.11    0.25 
  -3  16  -6    0.28    0.26 
  -4  16  -6    0.83    0.29 
  -5  16  -6    0.93    0.29 
  -6  16  -6    1.59    0.30 
  -7  16  -6   -0.11    0.27 
  -8  16  -6    0.71    0.30 
  -9  16  -6    0.39    0.29 
 -10  16  -6    0.35    0.30 
 -11  16  -6   -0.22    0.30 
  11  15  -6    0.66    0.31 
  10  15  -6    0.52    0.29 
   9  15  -6    0.40    0.29 
   8  15  -6    0.49    0.29 
   7  15  -6    0.40    0.30 
   6  15  -6    0.82    0.28 
   5  15  -6    0.65    0.28 
   4  15  -6    3.49    0.37 
   3  15  -6    6.77    0.44 
   2  15  -6    0.13    0.24 
   1  15  -6    2.98    0.33 
   0  15  -6    0.05    0.24 
  -1  15  -6    0.71    0.25 
  -2  15  -6    1.45    0.28 
  -3  15  -6    0.38    0.25 
  -4  15  -6    0.99    0.27 
  -5  15  -6    1.84    0.29 
  -6  15  -6    0.00    0.24 
  -7  15  -6   -0.05    0.24 
  -8  15  -6    0.81    0.28 
  -9  15  -6    0.14    0.29 
 -10  15  -6    0.76    0.32 
 -11  15  -6   -0.06    0.31 
 -12  15  -6   -0.18    0.32 
  12  14  -6    0.10    0.32 
  11  14  -6    2.02    0.34 
  10  14  -6    0.03    0.27 
   9  14  -6   -0.17    0.26 
   8  14  -6    0.15    0.26 
   7  14  -6    2.60    0.34 
   6  14  -6    0.09    0.27 
   5  14  -6    1.01    0.27 
   4  14  -6   -0.15    0.23 
   3  14  -6    2.90    0.32 
   2  14  -6    4.14    0.35 
   1  14  -6    1.54    0.27 
   0  14  -6    5.31    0.40 
  -1  14  -6   -0.01    0.23 
  -2  14  -6   -0.04    0.23 
  -3  14  -6    0.04    0.23 
  -4  14  -6    7.88    0.44 
  -5  14  -6    0.18    0.23 
  -6  14  -6    0.43    0.25 
  -7  14  -6    0.97    0.27 
  -8  14  -6    0.21    0.27 
  -9  14  -6   -0.15    0.25 
 -10  14  -6    0.83    0.29 
 -11  14  -6    0.16    0.28 
 -12  14  -6   -0.57    0.28 
 -13  14  -6    0.30    0.34 
  13  13  -6    0.17    0.30 
  12  13  -6    1.77    0.33 
  11  13  -6    0.86    0.31 
  10  13  -6    0.58    0.27 
   9  13  -6    1.38    0.31 
   8  13  -6   -0.20    0.24 
   7  13  -6    0.29    0.25 
   6  13  -6    0.76    0.26 
   5  13  -6    3.32    0.32 
   4  13  -6    0.53    0.25 
   3  13  -6    1.80    0.30 
   2  13  -6    3.61    0.33 
   1  13  -6    1.81    0.29 
   0  13  -6    2.73    0.31 
  -1  13  -6    6.25    0.42 
  -2  13  -6    0.44    0.24 
  -3  13  -6    4.99    0.39 
  -4  13  -6    1.78    0.27 
  -5  13  -6    0.23    0.22 
  -6  13  -6    0.45    0.23 
  -6  13  -6    0.15    0.18 
  -7  13  -6    1.39    0.21 
  -7  13  -6    1.58    0.27 
  -8  13  -6    0.23    0.24 
  -8  13  -6    0.20    0.20 
  -9  13  -6    1.05    0.25 
  -9  13  -6    0.80    0.27 
 -10  13  -6    0.33    0.25 
 -10  13  -6    0.48    0.26 
 -11  13  -6    2.44    0.31 
 -11  13  -6    2.07    0.34 
 -12  13  -6   -0.13    0.30 
 -12  13  -6    0.42    0.29 
 -13  13  -6    1.47    0.36 
  13  12  -6   -0.17    0.29 
  12  12  -6    0.15    0.28 
  11  12  -6    0.27    0.28 
  10  12  -6    0.77    0.27 
   9  12  -6    0.47    0.26 
   8  12  -6    3.36    0.33 
   7  12  -6    6.35    0.42 
   6  12  -6   -0.06    0.22 
   5  12  -6    4.82    0.33 
   5  12  -6    4.26    0.35 
   4  12  -6    0.12    0.22 
   3  12  -6    0.05    0.12 
   3  12  -6   -0.33    0.18 
   2  12  -6    0.87    0.13 
   2  12  -6   -0.03    0.09 
   1  12  -6   -0.13    0.10 
   1  12  -6   -0.17    0.10 
   0  12  -6    2.36    0.19 
   0  12  -6    2.12    0.27 
  -1  12  -6    0.99    0.13 
  -1  12  -6    1.01    0.25 
  -2  12  -6    1.10    0.15 
  -2  12  -6    1.53    0.27 
  -3  12  -6    1.20    0.16 
  -3  12  -6    1.26    0.26 
  -4  12  -6    0.35    0.16 
  -4  12  -6   -0.05    0.22 
  -5  12  -6   10.55    0.51 
  -5  12  -6    9.94    0.41 
  -6  12  -6    0.99    0.26 
  -6  12  -6    0.94    0.21 
  -7  12  -6    2.43    0.29 
  -7  12  -6    2.37    0.25 
  -8  12  -6    0.30    0.23 
  -8  12  -6    0.40    0.22 
  -9  12  -6   -0.09    0.24 
  -9  12  -6    0.36    0.23 
 -10  12  -6    0.46    0.25 
 -10  12  -6   -0.37    0.23 
 -11  12  -6    0.19    0.26 
 -11  12  -6    0.30    0.28 
 -12  12  -6    0.60    0.30 
 -12  12  -6    0.00    0.27 
 -13  12  -6    0.40    0.31 
 -13  12  -6   -0.05    0.28 
 -14  12  -6    0.13    0.31 
 -14  12  -6    0.60    0.33 
  14  11  -6    1.53    0.35 
  13  11  -6    0.51    0.28 
 -13 -11   6   -0.25    0.27 
  12  11  -6    0.68    0.28 
 -12 -11   6    0.39    0.26 
  11  11  -6    0.30    0.26 
 -11 -11   6   -0.36    0.22 
  10  11  -6   -0.02    0.24 
 -10 -11   6   -0.11    0.21 
   9  11  -6    0.70    0.26 
  -9 -11   6    1.28    0.23 
   8  11  -6    1.94    0.28 
  -8 -11   6    1.90    0.24 
   7  11  -6   12.87    0.55 
  -7 -11   6   13.06    0.50 
   6  11  -6    2.53    0.30 
  -6 -11   6    2.53    0.22 
   5  11  -6   -0.14    0.19 
   5  11  -6   -0.01    0.14 
  -5 -11   6   -0.15    0.15 
   4  11  -6    0.06    0.07 
   4  11  -6    0.72    0.14 
   2  11  -6    0.05    0.09 
   2  11  -6   -0.03    0.11 
   1  11  -6    0.53    0.17 
   1  11  -6    0.60    0.11 
   0  11  -6    0.69    0.22 
   0  11  -6    0.44    0.11 
  -1  11  -6    3.55    0.22 
  -1  11  -6    4.60    0.32 
  -2  11  -6   15.61    0.49 
  -2  11  -6   15.64    0.58 
  -3  11  -6    0.68    0.23 
  -3  11  -6    0.78    0.16 
  -4  11  -6    3.88    0.27 
  -4  11  -6    3.96    0.30 
  -5  11  -6   15.19    0.53 
  -5  11  -6   15.33    0.60 
  -6  11  -6    3.79    0.28 
  -6  11  -6    3.85    0.33 
  -7  11  -6    5.19    0.35 
  -7  11  -6    4.97    0.37 
  -8  11  -6    0.24    0.22 
  -8  11  -6    0.17    0.24 
  -9  11  -6   -0.40    0.21 
  -9  11  -6   -0.10    0.22 
 -10  11  -6    0.29    0.25 
 -10  11  -6    0.46    0.24 
 -11  11  -6    0.00    0.25 
 -11  11  -6    0.09    0.26 
 -12  11  -6   -0.07    0.27 
 -12  11  -6    0.00    0.28 
 -13  11  -6    1.97    0.34 
 -13  11  -6    1.19    0.33 
 -14  11  -6    3.95    0.43 
 -14  11  -6    4.38    0.45 
  15  10  -6   -0.02    0.32 
 -15 -10   6    0.18    0.32 
  14  10  -6    2.13    0.34 
 -14 -10   6    1.68    0.34 
  13  10  -6    0.27    0.26 
 -13 -10   6    0.14    0.27 
  12  10  -6    0.09    0.26 
 -12 -10   6   -0.05    0.25 
  11  10  -6   -0.07    0.24 
 -11 -10   6   -0.21    0.22 
  10  10  -6    0.85    0.27 
 -10 -10   6    0.79    0.23 
   9  10  -6    1.58    0.28 
  -9 -10   6    1.82    0.24 
   8  10  -6    0.83    0.24 
  -8 -10   6    1.01    0.21 
   7  10  -6    2.41    0.28 
  -7 -10   6    2.16    0.24 
   5  10  -6    2.12    0.19 
  -5 -10   6    1.87    0.19 
   4  10  -6    0.10    0.07 
   4  10  -6   -0.13    0.12 
   3  10  -6    4.60    0.24 
   2  10  -6    0.84    0.21 
   2  10  -6    1.05    0.12 
   1  10  -6    3.45    0.21 
   1  10  -6    3.22    0.27 
   0  10  -6    8.62    0.41 
   0  10  -6    8.81    0.31 
  -1  10  -6    0.14    0.11 
  -1  10  -6    0.22    0.18 
  -2  10  -6    2.99    0.25 
  -2  10  -6    3.55    0.27 
  -3  10  -6    0.03    0.14 
  -3  10  -6    0.17    0.20 
  -4  10  -6    1.22    0.18 
  -4  10  -6    1.49    0.23 
  -5  10  -6    0.03    0.18 
  -5  10  -6   -0.06    0.21 
  -6  10  -6    0.86    0.21 
  -6  10  -6    0.93    0.22 
  -7  10  -6    5.73    0.41 
  -7  10  -6    5.91    0.38 
  -8  10  -6    1.19    0.24 
  -8  10  -6    1.01    0.24 
  -9  10  -6    0.34    0.24 
  -9  10  -6    0.20    0.23 
 -10  10  -6    3.63    0.34 
 -10  10  -6    4.03    0.36 
 -11  10  -6    0.41    0.24 
 -11  10  -6    0.33    0.27 
 -12  10  -6    2.70    0.35 
 -12  10  -6    2.84    0.36 
 -13  10  -6   -0.16    0.29 
 -13  10  -6   -0.22    0.28 
 -14  10  -6    1.60    0.36 
 -14  10  -6    1.92    0.36 
  15   9  -6    1.67    0.34 
 -15  -9   6    1.65    0.37 
  14   9  -6    0.28    0.29 
 -14  -9   6    0.32    0.29 
  13   9  -6    0.58    0.26 
 -13  -9   6    0.37    0.26 
  12   9  -6    1.84    0.30 
 -12  -9   6    1.73    0.29 
  11   9  -6    0.47    0.25 
 -11  -9   6    0.14    0.23 
  10   9  -6    0.16    0.24 
 -10  -9   6   -0.02    0.21 
   9   9  -6    1.94    0.26 
  -9  -9   6    1.79    0.25 
   8   9  -6    1.05    0.24 
  -8  -9   6    1.56    0.23 
   6   9  -6    2.56    0.17 
  -6  -9   6    2.74    0.22 
   5   9  -6    3.18    0.26 
   5   9  -6    2.96    0.24 
   4   9  -6    0.49    0.11 
   4   9  -6    1.01    0.14 
   3   9  -6    9.34    0.44 
   3   9  -6    8.96    0.33 
   2   9  -6    0.14    0.10 
   2   9  -6    0.24    0.17 
   1   9  -6    3.96    0.32 
   1   9  -6    3.37    0.21 
   0   9  -6   19.25    0.62 
   0   9  -6   18.37    0.54 
  -1   9  -6    0.70    0.18 
  -1   9  -6    0.87    0.13 
  -2   9  -6   23.33    0.72 
  -2   9  -6   23.47    0.67 
  -3   9  -6    3.67    0.29 
  -3   9  -6    3.98    0.26 
  -4   9  -6    0.17    0.15 
  -4   9  -6    0.26    0.18 
  -5   9  -6    1.37    0.21 
  -5   9  -6    1.70    0.21 
  -6   9  -6    0.03    0.20 
  -6   9  -6   -0.06    0.19 
  -7   9  -6    0.50    0.20 
  -7   9  -6    0.97    0.23 
  -8   9  -6    0.31    0.21 
  -8   9  -6   -0.21    0.22 
  -9   9  -6    0.61    0.23 
  -9   9  -6    0.63    0.24 
 -10   9  -6    0.15    0.25 
 -10   9  -6   -0.15    0.21 
 -11   9  -6    1.39    0.28 
 -11   9  -6    1.00    0.29 
 -12   9  -6    0.31    0.26 
 -12   9  -6    0.40    0.27 
 -13   9  -6    0.27    0.28 
 -13   9  -6    0.03    0.26 
 -14   9  -6    1.79    0.32 
 -14   9  -6    1.06    0.34 
 -15   9  -6    0.67    0.33 
 -15   9  -6    0.37    0.31 
 -16  -8   6    0.82    0.36 
  15   8  -6    1.13    0.32 
 -15  -8   6    0.69    0.30 
  14   8  -6    0.52    0.29 
 -14  -8   6    0.44    0.28 
  13   8  -6    1.96    0.30 
 -13  -8   6    2.06    0.32 
  12   8  -6    0.26    0.26 
 -12  -8   6   -0.24    0.23 
  11   8  -6    0.12    0.24 
 -11  -8   6   -0.22    0.21 
  10   8  -6    0.04    0.21 
 -10  -8   6   -0.12    0.21 
   9   8  -6    0.02    0.20 
  -9  -8   6    0.09    0.21 
   8   8  -6    5.83    0.37 
  -8  -8   6    7.69    0.36 
   7   8  -6    0.92    0.13 
  -7  -8   6    1.22    0.20 
   6   8  -6    0.87    0.12 
   6   8  -6    0.84    0.17 
  -6  -8   6    0.88    0.17 
   5   8  -6    0.55    0.10 
   5   8  -6    0.33    0.12 
   5   8  -6    0.34    0.14 
   4   8  -6   45.46    1.25 
   4   8  -6   44.03    1.19 
   3   8  -6    0.47    0.17 
   3   8  -6    0.25    0.11 
   2   8  -6   55.45    1.50 
   2   8  -6   55.08    1.44 
   1   8  -6   23.53    0.66 
   1   8  -6   24.06    0.73 
   0   8  -6    0.05    0.10 
   0   8  -6    0.01    0.15 
  -1   8  -6    4.30    0.28 
  -1   8  -6    4.58    0.23 
  -2   8  -6   59.26    1.59 
  -2   8  -6   59.70    1.56 
  -3   8  -6    6.75    0.33 
  -3   8  -6    6.45    0.29 
  -4   8  -6    6.43    0.32 
  -4   8  -6    7.20    0.34 
  -5   8  -6    2.16    0.22 
  -5   8  -6    1.73    0.21 
  -6   8  -6    1.38    0.22 
  -6   8  -6    1.41    0.21 
  -7   8  -6    0.26    0.22 
  -7   8  -6    0.26    0.21 
  -8   8  -6    0.15    0.21 
  -8   8  -6    0.46    0.24 
  -9   8  -6   -0.25    0.22 
  -9   8  -6   -0.06    0.22 
 -10   8  -6    2.89    0.32 
 -10   8  -6    2.22    0.28 
 -11   8  -6    0.05    0.24 
 -11   8  -6   -0.06    0.22 
 -12   8  -6    0.08    0.23 
 -12   8  -6   -0.20    0.28 
 -13   8  -6    0.65    0.26 
 -13   8  -6   -0.30    0.29 
 -14   8  -6    0.28    0.26 
 -14   8  -6    0.10    0.32 
 -15   8  -6    1.73    0.33 
 -15   8  -6    0.40    0.33 
  16   7  -6    0.09    0.28 
 -16  -7   6   -0.04    0.33 
  15   7  -6    1.17    0.31 
 -15  -7   6    0.67    0.30 
  14   7  -6    6.14    0.44 
 -14  -7   6    5.96    0.47 
  13   7  -6    1.16    0.28 
 -13  -7   6    0.73    0.28 
  12   7  -6    0.82    0.25 
 -12  -7   6    0.91    0.26 
  11   7  -6    0.54    0.25 
 -11  -7   6    0.50    0.24 
  10   7  -6    0.20    0.21 
 -10  -7   6    0.05    0.22 
   9   7  -6    1.75    0.26 
  -9  -7   6    1.66    0.25 
   7   7  -6    0.05    0.04 
   7   7  -6   -0.06    0.10 
  -7  -7   6   -0.35    0.16 
   6   7  -6   -0.11    0.09 
   6   7  -6    0.04    0.15 
   6   7  -6    0.17    0.09 
   5   7  -6    6.28    0.24 
   5   7  -6    6.23    0.33 
   5   7  -6    6.01    0.29 
   4   7  -6   16.02    0.53 
   4   7  -6   14.89    0.47 
   3   7  -6    0.20    0.15 
   3   7  -6    0.18    0.11 
   2   7  -6   31.01    0.88 
   2   7  -6   30.81    0.84 
   1   7  -6    0.00    0.10 
   1   7  -6    0.04    0.14 
   0   7  -6   21.09    0.60 
   0   7  -6   21.32    0.64 
  -1   7  -6   11.06    0.37 
  -1   7  -6   11.76    0.43 
  -2   7  -6   16.54    0.51 
  -2   7  -6   17.17    0.55 
  -3   7  -6    1.15    0.16 
  -3   7  -6    1.37    0.18 
  -4   7  -6    1.05    0.16 
  -4   7  -6    1.18    0.17 
  -5   7  -6    3.47    0.25 
  -5   7  -6    3.95    0.27 
  -6   7  -6    0.19    0.17 
  -6   7  -6   -0.19    0.19 
  -7   7  -6    0.41    0.20 
  -7   7  -6    0.76    0.21 
  -8   7  -6    0.08    0.24 
  -8   7  -6    0.14    0.21 
  -9   7  -6    0.34    0.26 
  -9   7  -6    0.41    0.21 
 -10   7  -6    2.17    0.30 
 -11   7  -6    0.02    0.27 
 -12   7  -6    0.40    0.30 
 -13   7  -6    0.23    0.28 
 -14   7  -6    0.77    0.34 
 -15   7  -6    0.66    0.36 
  16   6  -6    2.66    0.37 
 -16  -6   6    2.60    0.40 
  15   6  -6   -0.15    0.27 
 -15  -6   6   -0.06    0.30 
  14   6  -6    0.34    0.25 
 -14  -6   6    0.34    0.27 
  13   6  -6    0.33    0.24 
 -13  -6   6    0.27    0.26 
  12   6  -6    4.50    0.37 
 -12  -6   6    4.32    0.36 
  11   6  -6    0.87    0.24 
 -11  -6   6    0.47    0.24 
  10   6  -6    4.95    0.37 
 -10  -6   6    6.24    0.41 
  -9  -6   6    3.14    0.29 
   7   6  -6    0.03    0.05 
   7   6  -6    0.09    0.08 
   7   6  -6    0.10    0.16 
  -7  -6   6    0.05    0.16 
   6   6  -6    8.56    0.35 
   6   6  -6    8.61    0.37 
   6   6  -6    7.88    0.27 
   5   6  -6   15.81    0.50 
   5   6  -6   16.88    0.46 
   5   6  -6   16.59    0.55 
   4   6  -6   38.70    1.08 
   4   6  -6   38.84    1.05 
   3   6  -6    3.10    0.20 
   3   6  -6    2.88    0.24 
   2   6  -6   25.69    0.73 
   2   6  -6   27.00    0.77 
   1   6  -6   43.58    1.19 
   1   6  -6   45.14    1.17 
   0   6  -6   35.70    0.96 
  -1   6  -6    2.34    0.19 
  -1   6  -6    1.49    0.16 
  -2   6  -6   40.23    1.09 
  -2   6  -6   40.57    1.10 
  -3   6  -6    7.68    0.31 
  -3   6  -6    7.34    0.32 
  -4   6  -6    2.58    0.20 
  -4   6  -6    2.24    0.19 
  -5   6  -6    1.14    0.20 
  -5   6  -6    1.22    0.18 
  -6   6  -6    0.00    0.17 
  -6   6  -6    0.32    0.18 
  -7   6  -6    0.93    0.19 
  -7   6  -6    1.04    0.24 
  -8   6  -6    3.02    0.29 
  -9   6  -6    2.17    0.30 
 -10   6  -6    0.05    0.24 
 -11   6  -6    0.62    0.27 
 -12   6  -6    0.69    0.29 
 -13   6  -6    0.01    0.30 
 -14   6  -6    0.63    0.32 
 -15   6  -6   -0.23    0.32 
  17   5  -6    0.34    0.30 
 -17  -5   6    0.67    0.36 
  16   5  -6    0.07    0.28 
 -16  -5   6    0.07    0.32 
  15   5  -6    3.29    0.37 
 -15  -5   6    2.29    0.34 
  14   5  -6    4.24    0.37 
 -14  -5   6    4.39    0.40 
  13   5  -6    2.19    0.30 
 -13  -5   6    2.64    0.31 
  12   5  -6    3.50    0.32 
 -12  -5   6    3.30    0.32 
  11   5  -6    3.38    0.30 
 -11  -5   6    3.21    0.32 
  10   5  -6    9.55    0.45 
 -10  -5   6    8.72    0.45 
  -9  -5   6    0.42    0.22 
   7   5  -6    0.60    0.17 
   7   5  -6    0.33    0.15 
  -7  -5   6    0.46    0.16 
   6   5  -6    6.67    0.32 
   6   5  -6    6.96    0.33 
   5   5  -6    0.16    0.12 
   5   5  -6    0.05    0.14 
   4   5  -6    0.47    0.12 
   4   5  -6    0.40    0.15 
   4   5  -6    0.38    0.05 
   3   5  -6   12.32    0.39 
   3   5  -6   12.59    0.42 
   1   5  -6   38.25    1.03 
   1   5  -6   38.17    1.02 
   0   5  -6    5.67    0.25 
   0   5  -6    5.53    0.25 
  -1   5  -6    3.60    0.20 
  -1   5  -6    2.87    0.22 
  -2   5  -6    0.30    0.13 
  -2   5  -6    0.17    0.08 
  -4   5  -6    0.86    0.15 
  -4   5  -6    0.97    0.18 
  -5   5  -6    0.95    0.19 
  -5   5  -6    1.10    0.15 
  -6   5  -6    6.10    0.37 
  -7   5  -6    0.15    0.21 
  -8   5  -6    0.71    0.26 
  -9   5  -6   -0.20    0.24 
 -10   5  -6    0.36    0.27 
 -11   5  -6   -0.05    0.25 
 -12   5  -6    1.35    0.32 
 -13   5  -6   -0.22    0.28 
 -14   5  -6    1.39    0.34 
 -15   5  -6    1.26    0.36 
  17   4  -6    0.19    0.29 
 -17  -4   6   -0.49    0.33 
  16   4  -6    0.16    0.26 
 -16  -4   6    0.08    0.32 
  15   4  -6    0.59    0.28 
 -15  -4   6    0.07    0.27 
  14   4  -6    0.36    0.24 
 -14  -4   6    0.22    0.28 
  13   4  -6    0.37    0.23 
 -13  -4   6    0.07    0.25 
  12   4  -6   10.95    0.50 
 -12  -4   6   10.52    0.54 
  11   4  -6    0.22    0.20 
 -11  -4   6   -0.18    0.22 
 -10  -4   6    2.95    0.30 
  -9  -4   6    0.99    0.21 
  -8  -4   6   71.21    1.91 
   7   4  -6    4.60    0.31 
   7   4  -6    4.87    0.28 
  -7  -4   6    4.96    0.29 
   6   4  -6    7.80    0.34 
   6   4  -6    7.87    0.32 
   5   4  -6    7.04    0.33 
   5   4  -6    7.16    0.29 
   4   4  -6    0.16    0.11 
   4   4  -6    0.07    0.11 
   3   4  -6   39.55    1.06 
   2   4  -6    0.01    0.10 
   2   4  -6   -0.01    0.11 
   1   4  -6    1.21    0.13 
   1   4  -6    1.54    0.13 
   0   4  -6    0.00    0.11 
   0   4  -6   -0.13    0.11 
  -1   4  -6   19.33    0.58 
  -1   4  -6   19.73    0.56 
  -2   4  -6    0.73    0.11 
  -2   4  -6    0.65    0.14 
  -3   4  -6   19.96    0.58 
  -3   4  -6   20.34    0.60 
  -4   4  -6   51.92    1.40 
  -5   4  -6    2.51    0.22 
  -6   4  -6    0.23    0.18 
  -7   4  -6   11.37    0.48 
  -8   4  -6    0.35    0.24 
  -9   4  -6    0.14    0.24 
 -10   4  -6    0.20    0.25 
 -11   4  -6   -0.29    0.25 
 -12   4  -6   -0.23    0.28 
 -13   4  -6    0.27    0.29 
 -14   4  -6    0.22    0.30 
 -15   4  -6    0.74    0.36 
 -17  -3   6    0.02    0.33 
  16   3  -6    0.97    0.29 
 -16  -3   6    0.97    0.34 
  15   3  -6    0.28    0.26 
 -15  -3   6    0.01    0.27 
  14   3  -6    2.50    0.32 
 -14  -3   6    3.13    0.36 
  13   3  -6    0.09    0.22 
 -13  -3   6    0.36    0.24 
  12   3  -6    3.15    0.29 
 -12  -3   6    3.53    0.32 
  11   3  -6    5.77    0.38 
 -11  -3   6    6.27    0.41 
  -9  -3   6    2.50    0.25 
   8   3  -6    0.98    0.18 
  -8  -3   6    0.90    0.18 
   7   3  -6    0.00    0.14 
   7   3  -6    0.22    0.15 
   6   3  -6    0.44    0.14 
   6   3  -6    0.30    0.14 
   5   3  -6    1.87    0.16 
   5   3  -6    2.35    0.17 
   3   3  -6   19.44    0.57 
   3   3  -6   19.28    0.57 
   2   3  -6    4.28    0.22 
   2   3  -6    4.40    0.23 
  -2  -3   6    4.42    0.18 
   1   3  -6   15.50    0.46 
   1   3  -6   15.75    0.45 
  -1  -3   6   15.34    0.46 
   0   3  -6   -0.21    0.11 
   0   3  -6    0.01    0.09 
   0  -3   6   -0.15    0.11 
  -1   3  -6   75.38    1.91 
  -1   3  -6   74.31    1.93 
   1  -3   6   74.70    2.00 
  -2   3  -6    9.97    0.32 
  -2   3  -6    9.79    0.35 
   2  -3   6   10.03    0.39 
  -3   3  -6   15.77    0.49 
  -3   3  -6   15.34    0.46 
   3  -3   6   15.91    0.51 
  -4   3  -6   11.78    0.42 
  -5   3  -6    0.02    0.16 
   5  -3   6    0.38    0.15 
  -6   3  -6    4.71    0.34 
   6  -3   6    4.42    0.32 
  -7   3  -6    0.95    0.22 
   7  -3   6    0.75    0.22 
  -8   3  -6    0.17    0.18 
  -9   3  -6    0.77    0.27 
 -10   3  -6    0.39    0.25 
 -11   3  -6    0.42    0.25 
 -12   3  -6    0.99    0.30 
 -13   3  -6    1.86    0.35 
 -14   3  -6    0.27    0.32 
 -15   3  -6    0.25    0.33 
 -17  -2   6   -0.35    0.29 
 -16  -2   6    0.69    0.31 
  15   2  -6   -0.10    0.25 
 -15  -2   6   -0.15    0.28 
  14   2  -6   -0.27    0.22 
 -14  -2   6    0.14    0.25 
  13   2  -6    1.03    0.24 
 -13  -2   6    1.37    0.27 
  12   2  -6    7.71    0.44 
 -12  -2   6    8.08    0.45 
  11   2  -6    6.26    0.38 
 -11  -2   6    6.83    0.42 
   9   2  -6   -0.01    0.10 
  -9  -2   6   -0.02    0.18 
   8   2  -6   19.47    0.63 
  -8  -2   6   19.72    0.65 
   7   2  -6    1.00    0.16 
   7   2  -6    1.21    0.16 
   6   2  -6    1.54    0.17 
   6   2  -6    1.99    0.18 
   5   2  -6    5.01    0.24 
   5   2  -6    5.00    0.24 
   4   2  -6   34.52    0.94 
   4   2  -6   35.35    0.95 
  -4  -2   6   35.10    0.92 
   3   2  -6   10.71    0.34 
   3   2  -6   10.22    0.35 
  -3  -2   6   10.83    0.31 
   2   2  -6    1.54    0.13 
   2   2  -6    2.16    0.17 
  -2  -2   6    2.40    0.16 
   1   2  -6   11.54    0.35 
  -1  -2   6   11.63    0.37 
   0   2  -6   15.82    0.44 
   0  -2   6   15.91    0.49 
  -1   2  -6   35.24    0.91 
   1  -2   6   34.45    0.97 
  -2   2  -6   34.72    0.91 
   2  -2   6   35.12    1.00 
  -3   2  -6    0.00    0.04 
   3  -2   6   -0.02    0.05 
   5  -2   6    0.34    0.16 
   7  -2   6    1.22    0.23 
   8  -2   6    2.44    0.27 
  -9   2  -6    0.07    0.24 
   9  -2   6    0.05    0.23 
 -10   2  -6    0.19    0.26 
 -11   2  -6    0.16    0.24 
 -12   2  -6    0.77    0.28 
 -13   2  -6    0.90    0.30 
 -14   2  -6    0.19    0.29 
 -15   2  -6    0.76    0.36 
 -17  -1   6    0.37    0.31 
 -16  -1   6   -0.05    0.29 
 -15  -1   6    0.25    0.25 
  14   1  -6    1.71    0.27 
 -14  -1   6    1.82    0.30 
  13   1  -6    0.28    0.21 
 -13  -1   6    0.37    0.23 
  12   1  -6    0.28    0.20 
 -12  -1   6   -0.01    0.22 
  11   1  -6    5.85    0.39 
 -11  -1   6    6.19    0.43 
  10   1  -6    0.02    0.08 
 -10  -1   6   -0.03    0.07 
   9   1  -6   -0.08    0.16 
  -9  -1   6   -0.01    0.05 
   8   1  -6    1.11    0.18 
  -8  -1   6    0.92    0.14 
   7   1  -6    2.94    0.23 
   7   1  -6    1.53    0.14 
   6   1  -6    0.31    0.09 
   6   1  -6    0.62    0.13 
   5   1  -6    4.34    0.20 
   3   1  -6    3.95    0.20 
  -3  -1   6    4.05    0.18 
   2   1  -6   10.65    0.34 
   2   1  -6   10.83    0.33 
  -2  -1   6   11.83    0.35 
   1   1  -6    7.63    0.24 
   1   1  -6    7.67    0.28 
  -1  -1   6    8.07    0.29 
   0   1  -6   13.16    0.41 
   0   1  -6   13.02    0.35 
   0  -1   6   13.59    0.44 
  -1   1  -6    3.53    0.14 
   1  -1   6    3.25    0.27 
   2  -1   6    1.38    0.15 
  -4   1  -6    2.73    0.22 
   4  -1   6    2.74    0.21 
  -5   1  -6   19.00    0.62 
   5  -1   6   19.78    0.66 
  -6   1  -6    5.42    0.33 
   6  -1   6    5.10    0.37 
  -7   1  -6    0.97    0.17 
   7  -1   6    0.57    0.20 
   8  -1   6    4.93    0.38 
  -9   1  -6    5.22    0.38 
   9  -1   6    4.83    0.39 
 -10   1  -6   -0.04    0.23 
  10  -1   6    0.46    0.25 
 -11   1  -6    0.19    0.27 
  11  -1   6    0.20    0.25 
 -12   1  -6    2.68    0.34 
 -13   1  -6   -0.16    0.28 
 -14   1  -6    0.17    0.30 
 -15   1  -6   -0.06    0.35 
 -17   0   6    0.00    0.29 
 -16   0   6    0.47    0.30 
 -15   0   6    1.14    0.28 
 -14   0   6    0.90    0.26 
 -13   0   6    0.26    0.22 
  12   0  -6    0.38    0.20 
 -12   0   6    0.28    0.23 
  11   0  -6    6.31    0.39 
 -11   0   6    6.86    0.43 
  10   0  -6    0.14    0.09 
 -10   0   6    0.01    0.07 
   8   0  -6    4.53    0.29 
  -8   0   6    4.59    0.28 
   7   0  -6    5.89    0.29 
   7   0  -6    5.69    0.31 
   6   0  -6    1.74    0.17 
   6   0  -6    1.52    0.16 
   5   0  -6   37.20    1.01 
   3   0  -6   95.93    2.43 
   3   0  -6   96.85    2.45 
  -3   0   6   94.45    2.51 
   2   0  -6    5.08    0.24 
   2   0  -6    4.50    0.18 
  -2   0   6    4.89    0.22 
   1   0  -6   15.12    0.45 
   1   0  -6   15.76    0.40 
  -1   0   6   14.85    0.46 
   0   0  -6    0.91    0.13 
   0   0   6    1.12    0.14 
  -1   0  -6    0.94    0.07 
  -1   0  -6    0.94    0.13 
   1   0   6    0.69    0.13 
  -2   0  -6   -0.06    0.07 
   2   0   6   -0.07    0.02 
  -3   0  -6    3.14    0.23 
   3   0   6    3.31    0.25 
  -4   0  -6    2.05    0.20 
   4   0   6    2.53    0.22 
  -5   0  -6    7.22    0.37 
   5   0   6    7.42    0.37 
  -6   0  -6    1.77    0.24 
   6   0   6    1.57    0.22 
  -7   0  -6    0.18    0.21 
   7   0   6   -0.22    0.21 
  -8   0  -6   -0.36    0.23 
   8   0   6   -0.18    0.23 
  -9   0  -6   24.43    0.84 
   9   0   6   23.32    0.84 
 -10   0  -6    0.07    0.26 
  10   0   6    0.10    0.24 
 -11   0  -6    1.32    0.31 
  11   0   6    1.55    0.29 
 -12   0  -6    0.28    0.27 
  12   0   6    0.27    0.25 
 -13   0  -6    0.57    0.30 
 -14   0  -6   -0.12    0.32 
 -15   0  -6   -0.03    0.33 
 -17   1   6   -0.15    0.29 
 -16   1   6    2.02    0.34 
 -15   1   6    1.81    0.34 
 -14   1   6    0.33    0.25 
 -13   1   6    0.33    0.25 
 -12   1   6    0.16    0.25 
 -11   1   6    1.19    0.25 
 -10   1   6    0.72    0.22 
  -9   1   6    5.04    0.36 
   8  -1  -6    0.09    0.14 
  -8   1   6    0.17    0.16 
   7  -1  -6   20.11    0.63 
   7  -1  -6   19.59    0.62 
   6  -1  -6    0.07    0.13 
   6  -1  -6    0.21    0.13 
   5  -1  -6    0.16    0.11 
   5  -1  -6   -0.01    0.06 
   4  -1  -6    0.19    0.09 
   3  -1  -6   25.75    0.71 
   2  -1  -6   88.09    2.24 
  -2   1   6   87.15    2.32 
   1  -1  -6    0.72    0.11 
  -1   1   6    0.95    0.13 
   0  -1  -6    4.45    0.24 
   0   1   6    4.62    0.27 
  -1  -1  -6   35.74    0.95 
   1   1   6   34.81    0.89 
  -3  -1  -6   13.54    0.45 
   3   1   6   13.63    0.48 
   3   1   6   13.25    0.39 
  -4  -1  -6    7.24    0.33 
   4   1   6    7.66    0.36 
   4   1   6    7.26    0.27 
  -5  -1  -6   20.03    0.65 
   5   1   6   19.27    0.58 
   5   1   6   19.86    0.66 
  -6  -1  -6    8.16    0.40 
   6   1   6    8.30    0.44 
   6   1   6    7.75    0.33 
  -7  -1  -6    0.89    0.23 
   7   1   6    0.75    0.22 
   7   1   6    1.08    0.17 
  -8  -1  -6    8.99    0.45 
   8   1   6    8.86    0.47 
  -9  -1  -6    2.26    0.30 
   9   1   6    2.12    0.30 
 -10  -1  -6    3.17    0.33 
  10   1   6    3.21    0.31 
 -11  -1  -6   -0.13    0.26 
  11   1   6    0.25    0.24 
 -12  -1  -6    0.03    0.29 
  12   1   6    0.57    0.26 
 -13  -1  -6    0.26    0.31 
  13   1   6    0.28    0.28 
 -14  -1  -6    1.17    0.34 
 -15  -1  -6   -0.39    0.31 
 -17   2   6    0.48    0.34 
 -16   2   6   -0.10    0.30 
 -15   2   6    0.01    0.26 
 -14   2   6    7.28    0.46 
 -13   2   6    0.85    0.25 
 -12   2   6    0.17    0.23 
 -11   2   6    1.62    0.26 
 -10   2   6    0.81    0.22 
  -9   2   6    1.70    0.23 
  -8   2   6    4.99    0.30 
   7  -2  -6   52.62    1.42 
   6  -2  -6   49.67    1.33 
   5  -2  -6    2.37    0.16 
   3  -2  -6    1.02    0.11 
   2  -2  -6   57.84    1.50 
  -2   2   6   58.13    1.56 
   1  -2  -6   45.75    1.19 
  -1   2   6   45.19    1.16 
  -1   2   6   45.31    1.24 
   0  -2  -6    0.07    0.10 
   0   2   6    0.11    0.11 
   0   2   6    0.23    0.07 
  -1  -2  -6    6.27    0.27 
   1   2   6    6.51    0.21 
   2   2   6    1.74    0.12 
   2   2   6    1.49    0.16 
  -3  -2  -6    0.72    0.15 
   3   2   6    0.61    0.16 
   3   2   6    0.61    0.10 
  -4  -2  -6    0.92    0.17 
   4   2   6    0.69    0.17 
   4   2   6    1.04    0.12 
  -5  -2  -6   10.81    0.44 
   5   2   6   10.78    0.37 
   5   2   6   10.29    0.48 
  -6  -2  -6   24.26    0.77 
   6   2   6   22.88    0.78 
   6   2   6   23.48    0.69 
  -7  -2  -6    1.64    0.25 
   7   2   6    1.35    0.24 
   7   2   6    1.71    0.19 
  -8  -2  -6    0.68    0.26 
   8   2   6    0.61    0.19 
   8   2   6    0.64    0.26 
  -9  -2  -6    1.03    0.28 
   9   2   6    1.08    0.20 
   9   2   6    1.04    0.27 
 -10  -2  -6    4.33    0.38 
  10   2   6    5.19    0.35 
  10   2   6    5.30    0.44 
 -11  -2  -6    0.47    0.28 
  11   2   6    0.74    0.25 
 -12  -2  -6    0.06    0.29 
  12   2   6    0.07    0.27 
 -13  -2  -6    0.14    0.31 
  13   2   6   -0.11    0.27 
 -14  -2  -6   -0.59    0.32 
  14   2   6   -0.40    0.28 
 -15  -2  -6    1.60    0.39 
 -17   3   6    0.47    0.34 
 -16   3   6    0.03    0.27 
 -15   3   6    0.29    0.27 
 -14   3   6   -0.01    0.26 
 -13   3   6    4.23    0.35 
 -12   3   6    0.83    0.26 
 -11   3   6    0.20    0.22 
 -10   3   6    0.45    0.23 
  -9   3   6    0.49    0.19 
  -8   3   6    2.51    0.22 
   7  -3  -6   12.60    0.44 
  -7   3   6   11.29    0.44 
   6  -3  -6   10.54    0.39 
   5  -3  -6   31.53    0.86 
   4  -3  -6    1.49    0.13 
   3  -3  -6    6.01    0.24 
   2  -3  -6    1.16    0.11 
  -2   3   6    1.08    0.15 
  -2   3   6    1.18    0.11 
   1  -3  -6    0.01    0.09 
  -1   3   6    0.05    0.09 
  -1   3   6    0.15    0.13 
   0  -3  -6    0.93    0.12 
   0   3   6    1.12    0.10 
  -1  -3  -6    0.22    0.11 
   1   3   6    0.33    0.10 
   1   3   6    0.20    0.09 
   2   3   6    0.95    0.16 
   2   3   6    1.29    0.11 
  -3  -3  -6    0.04    0.14 
   3   3   6   -0.08    0.10 
   3   3   6   -0.13    0.14 
  -4  -3  -6    1.58    0.19 
   4   3   6    1.47    0.14 
   4   3   6    1.33    0.19 
  -5  -3  -6   -0.03    0.18 
   5   3   6   -0.04    0.18 
   5   3   6   -0.04    0.12 
  -6  -3  -6    0.42    0.21 
   6   3   6    0.09    0.14 
   6   3   6    0.07    0.20 
  -7  -3  -6    4.55    0.35 
   7   3   6    4.42    0.34 
   7   3   6    3.83    0.28 
  -8  -3  -6    6.42    0.44 
   8   3   6    5.96    0.34 
   8   3   6    5.81    0.46 
  -9  -3  -6    0.35    0.24 
   9   3   6    0.64    0.20 
   9   3   6    0.87    0.25 
 -10  -3  -6    0.57    0.27 
  10   3   6    0.55    0.21 
  10   3   6    0.55    0.26 
 -11  -3  -6    0.26    0.26 
  11   3   6    0.15    0.21 
  11   3   6   -0.17    0.25 
 -12  -3  -6    0.16    0.30 
  12   3   6    0.31    0.27 
 -13  -3  -6    3.17    0.40 
  13   3   6    3.21    0.36 
 -14  -3  -6    0.12    0.35 
  14   3   6    0.45    0.31 
 -17   4   6    1.05    0.36 
 -16   4   6    0.79    0.32 
 -15   4   6    0.05    0.25 
 -14   4   6    1.65    0.30 
 -13   4   6    4.55    0.37 
 -12   4   6   -0.28    0.21 
 -11   4   6    0.35    0.22 
 -10   4   6    0.69    0.23 
  -9   4   6    4.12    0.31 
  -8   4   6    0.19    0.17 
   7  -4  -6   20.26    0.62 
  -7   4   6   20.35    0.62 
   6  -4  -6    1.74    0.16 
   5  -4  -6    1.61    0.13 
   4  -4  -6    3.52    0.20 
   3  -4  -6    5.51    0.22 
  -3   4   6    5.25    0.26 
   2  -4  -6   18.20    0.52 
  -2   4   6   18.02    0.52 
   1  -4  -6    8.74    0.29 
  -1   4   6    8.39    0.36 
  -1   4   6    8.79    0.30 
   0  -4  -6    1.38    0.13 
   0   4   6    1.30    0.12 
  -1  -4  -6    1.24    0.14 
   1   4   6    0.99    0.16 
   1   4   6    1.28    0.12 
   2   4   6   11.10    0.36 
   2   4   6   10.60    0.43 
  -3  -4  -6    2.79    0.20
[truncated: 1,263,782 more chars]
